# Supplementary material for: Indicators of the molecular pathogenesis of virulent Newcastle disease virus in chickens revealed by transcriptomic profiling of spleen
Source: Sci Rep. 2021 Sep 2;11:17570. doi: 10.1038/s41598-021-96929-w (PMC8413450; doi:10.1038/s41598-021-96929-w)
Supplement: Supplementary file 1 — Supplementary Tables. [file 41598_2021_96929_MOESM1_ESM.xlsx]

## Sheet: Supp Tables Header Page
Indicators of molecular pathogenesis of virulent Newcastle Disease Virus in chickens revealed by transcriptomic profiling of spleen
Mohammad Rabiei*, Wai Yee Low, Milton M. McAllister, Yan Ren, Mohamad Indro Cahyono, Phuong Thi Kim Doan, Indi Dharmayanti, Eleonora Dal Grande, Farhid Hemmatzadeh
School of Animal and Veterinary Sciences, The University of Adelaide, Adelaide, Australia
* corresponding author: mohammad.rabiei@adelaide.edu.au
Supplementary Material
Table S1: All DEG between the challenged and nonchallenged birds.
Table S2. Differentially expressed long non-coding RNA
Table S3. significantly impacted pathways by virulent NDV challenge.

## Sheet: Table S1
	Start	End	Symbol	genetype	logFC	AveExpr	t	P.Value	adj.P.Val	B
ENSGALG00000038678	100148458	100212328	EPB41L3	protein_coding	6.61029	4.35197	16.6705	1.54e-07	0.000385413	8.01784
ENSGALG00000031776	1900570	1977064	NFASC	protein_coding	5.41782	3.24792	16.1346	1.99e-07	0.000385413	7.72811
ENSGALG00000006526	11683446	11738536	PLXNB3	protein_coding	4.16759	4.44544	14.9301	3.66e-07	0.000385413	7.33061
ENSGALG00000047143	7796812	7802052	not available	protein_coding	4.13098	6.83732	14.7372	4.05e-07	0.000385413	7.23346
ENSGALG00000015075	81425204	81452490	B3GAT1L	protein_coding	5.26644	4.54407	14.633	4.28e-07	0.000385413	7.1685
ENSGALG00000010379	35370112	35436997	SNCA	protein_coding	5.90892	2.68295	15.1974	3.18e-07	0.000385413	7.15284
ENSGALG00000036466	75520204	75645279	not available	pseudogene	4.98106	4.8369	14.4688	4.67e-07	0.000385413	7.09679
ENSGALG00000015084	81625126	81711797	IGSF11	protein_coding	6.19984	2.92249	14.7635	3.99e-07	0.000385413	7.09026
ENSGALG00000042645	12763689	13129732	PARD3B	protein_coding	3.32173	5.17713	14.304	5.11e-07	0.000385413	7.03359
ENSGALG00000010055	28856440	29039975	DAAM2	protein_coding	3.84192	3.69042	14.3431	5e-07	0.000385413	7.02149
ENSGALG00000006751	4202427	4206868	THY1	protein_coding	4.36887	4.42678	14.2324	5.31e-07	0.000385413	6.97819
ENSGALG00000042784	55608568	55657394	TPPP	protein_coding	3.8623	3.16358	14.1465	5.57e-07	0.000385413	6.88677
ENSGALG00000050012	27177112	27307449	not available	lncRNA	-6.46489	4.65752	-16.1414	1.99e-07	0.000385413	6.81462
ENSGALG00000005232	16926091	16976146	USP54	protein_coding	3.4112	4.96606	13.8315	6.64e-07	0.000385413	6.7816
ENSGALG00000013775	95113245	95216691	CDH19	protein_coding	4.27008	3.48961	13.9397	6.25e-07	0.000385413	6.7778
ENSGALG00000006445	12854642	12928455	ARNT2	protein_coding	5.73594	3.68614	13.71	7.11e-07	0.000385413	6.65857
ENSGALG00000012456	51413962	51423737	RAC2	protein_coding	-4.3864	6.42898	-13.6304	7.44e-07	0.000385413	6.64777
ENSGALG00000014999	25324362	25392656	MAP1B	protein_coding	4.56044	2.24524	13.9974	6.05e-07	0.000385413	6.64549
ENSGALG00000004969	5131077	5237794	TIMP4	protein_coding	5.23627	2.97279	13.7503	6.95e-07	0.000385413	6.63831
ENSGALG00000026981	54296597	54457695	NHSL1	protein_coding	4.16766	4.48517	13.4912	8.05e-07	0.000385413	6.58695
ENSGALG00000003999	1958644	2261543	NAV2	protein_coding	3.7662	2.77087	13.608	7.53e-07	0.000385413	6.58541
ENSGALG00000005820	14101869	14133615	RNF130	protein_coding	-4.01012	5.63561	-13.5869	7.62e-07	0.000385413	6.5666
ENSGALG00000012989	60359915	60404116	NINJ2	protein_coding	7.56516	2.31579	14.221	5.35e-07	0.000385413	6.51069
ENSGALG00000038834	11833981	12556826	MAGI2	protein_coding	3.18631	5.03757	13.3381	8.8e-07	0.000385413	6.50947
ENSGALG00000011549	46756977	47167938	ANKS1B	protein_coding	3.35558	4.00435	13.3529	8.72e-07	0.000385413	6.50772
ENSGALG00000011555	44210556	44347552	QKI	protein_coding	3.68059	7.11898	13.3489	8.75e-07	0.000385413	6.50548
ENSGALG00000017321	196223183	196230734	PLEKHB1	protein_coding	4.32856	6.43575	13.3371	8.81e-07	0.000385413	6.49847
ENSGALG00000040620	82041116	83002376	LSAMP	protein_coding	4.26563	3.38348	13.3775	8.6e-07	0.000385413	6.49085
ENSGALG00000013640	90467903	90576864	MBP	protein_coding	8.06243	10.4453	14.0313	5.94e-07	0.000385413	6.46911
ENSGALG00000038775	6640438	6815435	SPON1	protein_coding	6.8763	4.66489	13.3013	8.99e-07	0.000385413	6.43961
ENSGALG00000012561	36368611	36435156	PKP4	protein_coding	4.21189	6.75864	13.1707	9.71e-07	0.000385413	6.40421
ENSGALG00000040079	130175913	130483288	ZFPM2	protein_coding	3.02313	3.20073	13.1263	9.96e-07	0.000385413	6.3555
ENSGALG00000029863	1366037	1398417	PHYHIPL	protein_coding	7.05508	3.01689	13.3092	8.95e-07	0.000385413	6.34462
ENSGALG00000007178	16940926	16958072	FADS2	protein_coding	5.72392	7.40567	12.9657	1.1e-06	0.000385413	6.26221
ENSGALG00000012594	40301107	40506493	NTRK2	protein_coding	4.67505	6.48088	12.887	1.15e-06	0.000385413	6.24046
ENSGALG00000003135	9421563	9766762	ANK3	protein_coding	4.26675	5.24109	12.8501	1.17e-06	0.000385413	6.22424
ENSGALG00000041922	1228	1296	not available	Mt_tRNA	8.4575	4.12573	12.9844	1.08e-06	0.000385413	6.21274
ENSGALG00000007346	14902023	14928738	JCAD	protein_coding	4.7497	7.47967	12.8428	1.18e-06	0.000385413	6.2021
ENSGALG00000037164	119316650	119443316	ZFHX4	protein_coding	4.21179	2.12364	13.0916	1.02e-06	0.000385413	6.16224
ENSGALG00000016556	104955256	104962557	not available	protein_coding	6.97149	3.5597	12.7655	1.24e-06	0.000385413	6.12481
ENSGALG00000041611	313700	315602	not available	lncRNA	-4.81797	4.82747	-13.0167	1.06e-06	0.000385413	6.1091
ENSGALG00000026055	2849820	2864572	PALM	protein_coding	4.31493	3.1215	12.6782	1.3e-06	0.000385413	6.10333
ENSGALG00000040832	2928051	2932763	CFD	protein_coding	-5.1477	7.97733	-12.5774	1.39e-06	0.000385413	6.06287
ENSGALG00000015211	107360212	107534708	DTNA	protein_coding	3.87573	3.4699	12.5765	1.39e-06	0.000385413	6.05315
ENSGALG00000048488	3358158	3361503	not available	lncRNA	6.35042	3.27465	12.6292	1.34e-06	0.000385413	6.04676
ENSGALG00000027633	42160804	42190042	RASSF9	protein_coding	7.28106	2.99503	12.8323	1.19e-06	0.000385413	6.03368
ENSGALG00000013091	62935249	63064741	EPS8	protein_coding	4.89655	3.2743	12.5042	1.45e-06	0.000385413	5.99044
ENSGALG00000002193	2459432	2493573	ARHGEF4	protein_coding	5.5398	1.62227	12.8971	1.14e-06	0.000385413	5.98085
ENSGALG00000010939	40108427	40156885	LIN7A	protein_coding	3.9723	3.46379	12.4222	1.53e-06	0.000385413	5.95694
ENSGALG00000022871	88748622	88761403	HHLA2	protein_coding	3.78752	3.13487	12.417	1.53e-06	0.000385413	5.95112
ENSGALG00000009207	19768464	19870165	TRIM2	protein_coding	3.94938	3.70801	12.3773	1.57e-06	0.000385413	5.93512
ENSGALG00000004250	1794613	1812254	not available	pseudogene	5.47313	3.8845	12.3743	1.57e-06	0.000385413	5.9285
ENSGALG00000009248	29829102	29879088	HSPA12A	protein_coding	3.97395	2.85836	12.4069	1.54e-06	0.000385413	5.92564
ENSGALG00000041344	121272547	121278022	FABP5	protein_coding	4.69246	3.97566	12.355	1.59e-06	0.000385413	5.92126
ENSGALG00000000529	5186052	5190752	LIMD2	protein_coding	-4.54872	5.89334	-12.3592	1.59e-06	0.000385413	5.87517
ENSGALG00000009403	30989133	31145085	GRK5	protein_coding	3.50991	2.69838	12.3423	1.6e-06	0.000385413	5.87199
ENSGALG00000002789	2471804	2577364	MAP2	protein_coding	8.11271	2.89596	12.5765	1.39e-06	0.000385413	5.86941
ENSGALG00000012577	39821677	39963817	FRMD3	protein_coding	5.76471	3.14248	12.29	1.66e-06	0.000391789	5.83491
ENSGALG00000008425	20638234	20655060	MAP1A	protein_coding	4.35913	5.84161	12.1656	1.79e-06	0.000396162	5.81015
ENSGALG00000000112	1997678	2003292	PLP1	protein_coding	13.1573	4.30389	13.0932	1.02e-06	0.000385413	5.783
ENSGALG00000030054	8874767	9429088	PTPRN2	protein_coding	3.06671	3.44125	12.084	1.89e-06	0.000396162	5.75569
ENSGALG00000043662	352125	367971	NDRG4	protein_coding	9.58662	6.65849	12.2118	1.74e-06	0.000396162	5.73674
ENSGALG00000043598	2346	3966	not available	Mt_rRNA	7.09548	11.4298	12.4766	1.47e-06	0.000385413	5.70371
ENSGALG00000012228	56940987	57248827	MDGA2	protein_coding	3.55225	2.15035	12.0507	1.93e-06	0.000396162	5.65429
ENSGALG00000002125	70995461	71015584	TMOD1	protein_coding	5.08025	4.82927	11.9005	2.12e-06	0.000396162	5.64299
ENSGALG00000007127	16924715	16934417	not available	protein_coding	5.1807	5.50892	11.8856	2.14e-06	0.000396162	5.63336
ENSGALG00000016322	88359782	88366861	GSTAL3	protein_coding	5.67535	4.47622	11.8775	2.15e-06	0.000396162	5.62607
ENSGALG00000035602	8735364	8961629	ZNF536	protein_coding	5.10173	2.02816	12.1525	1.81e-06	0.000396162	5.62369
ENSGALG00000043355	15869289	16025693	not available	pseudogene	3.79078	1.93896	12.075	1.9e-06	0.000396162	5.61688
ENSGALG00000005619	13932222	13939362	F3	protein_coding	6.59808	3.75216	11.7878	2.28e-06	0.000396162	5.55173
ENSGALG00000022887	90806171	90840392	KBTBD11	protein_coding	4.52565	2.71642	11.7732	2.3e-06	0.000396162	5.53796
ENSGALG00000015180	37974730	37990032	PSAT1	protein_coding	7.0141	4.65095	11.7322	2.37e-06	0.000396162	5.52779
ENSGALG00000040783	657524	768914	MAP4	protein_coding	4.14369	7.072	11.7206	2.39e-06	0.000396162	5.52769
ENSGALG00000010708	24954107	25024569	ICA1	protein_coding	3.17398	3.54241	11.6599	2.48e-06	0.000396162	5.48818
ENSGALG00000015554	79986601	80511445	SORCS2	protein_coding	4.08992	3.24098	11.6623	2.48e-06	0.000396162	5.48643
ENSGALG00000012525	35441647	35546372	FMNL2	protein_coding	3.08587	4.79326	11.6621	2.48e-06	0.000396162	5.48618
ENSGALG00000002759	3510449	3538948	PEAK1	protein_coding	3.17325	3.63265	11.6297	2.53e-06	0.000396162	5.46866
ENSGALG00000005425	2200032	2217805	OGT	protein_coding	-3.23446	8.23026	-11.6173	2.55e-06	0.000396162	5.45385
ENSGALG00000041094	39190683	39534902	SYT1	protein_coding	2.97174	3.47424	11.6044	2.57e-06	0.000396162	5.45237
ENSGALG00000042478	11196	11492	not available	gene_source RefSeq	5.11844	10.2431	11.7417	2.35e-06	0.000396162	5.45184
ENSGALG00000015598	63986799	64109277	RASGRF2	protein_coding	4.07007	1.45129	11.9324	2.08e-06	0.000396162	5.44569
ENSGALG00000013817	97073307	97195740	SPIRE1	protein_coding	4.41514	3.62833	11.5875	2.6e-06	0.000396162	5.44119
ENSGALG00000043754	6012850	6022834	GLUL	protein_coding	9.40687	7.10306	11.6956	2.42e-06	0.000396162	5.43426
ENSGALG00000010988	31577867	31599648	MPP6	protein_coding	5.18296	3.47212	11.5789	2.62e-06	0.000396162	5.43248
ENSGALG00000043373	1353112	1541582	ARVCF	protein_coding	3.40272	3.85555	11.5609	2.65e-06	0.000396162	5.42394
ENSGALG00000012342	47726722	47866699	SASH1	protein_coding	3.81234	5.38902	11.561	2.65e-06	0.000396162	5.42108
ENSGALG00000007098	15477557	15560977	KIF21A	protein_coding	4.99078	4.76313	11.5297	2.7e-06	0.000396162	5.40345
ENSGALG00000003126	3087685	3490215	ERBB4	protein_coding	6.06427	1.29202	12.0612	1.91e-06	0.000396162	5.39651
ENSGALG00000016529	121923761	122022946	CDKL5	protein_coding	3.6563	2.17475	11.5939	2.59e-06	0.000396162	5.37995
ENSGALG00000005948	9990843	9993911	RPL27A	protein_coding	-2.86426	8.1006	-11.4984	2.76e-06	0.000396162	5.37543
ENSGALG00000032658	3775310	3882647	FMNL1	protein_coding	-2.69946	5.73814	-11.4831	2.79e-06	0.000396162	5.37281
ENSGALG00000031593	1985097	1986199	TMSB15B	protein_coding	-2.29545	7.22728	-11.4939	2.77e-06	0.000396162	5.36921
ENSGALG00000004986	5306106	5311904	CERCAM	protein_coding	3.6264	2.95067	11.4809	2.79e-06	0.000396162	5.36804
ENSGALG00000030886	872551	874786	PTGDS	protein_coding	6.24152	3.89462	11.4821	2.79e-06	0.000396162	5.36618
ENSGALG00000034716	59938390	59947701	HEY2	protein_coding	3.17103	3.77694	11.4726	2.81e-06	0.000396162	5.36589
ENSGALG00000002646	1316651	1326910	FAM171B	protein_coding	4.0561	2.70333	11.4951	2.77e-06	0.000396162	5.35427
ENSGALG00000033120	16639900	16647178	SRSF7	protein_coding	-3.03382	6.58303	-11.4462	2.86e-06	0.000399266	5.34497
ENSGALG00000009523	28882582	29120860	CNTN1	protein_coding	6.87309	3.14995	11.4866	2.78e-06	0.000396162	5.33268
ENSGALG00000010158	25835638	25933937	KANK1	protein_coding	5.46644	5.44478	11.4183	2.91e-06	0.000399266	5.33031
ENSGALG00000027714	63575834	63658645	ATG10	protein_coding	2.82133	4.21696	11.4234	2.9e-06	0.000399266	5.32851
ENSGALG00000032768	65833774	66173568	SOX5	protein_coding	2.88522	3.19909	11.4026	2.94e-06	0.000399771	5.31779
ENSGALG00000007284	13810284	13889941	SYNPR	protein_coding	5.35888	2.5173	11.4829	2.79e-06	0.000396162	5.30335
ENSGALG00000031450	194597369	194675601	MYO7A	protein_coding	5.62413	1.9735	11.488	2.78e-06	0.000396162	5.27121
ENSGALG00000000653	1979695	2003254	CNTN2	protein_coding	6.90771	0.492438	12.7438	1.25e-06	0.000385413	5.27055
ENSGALG00000012715	61960517	62027180	CAP2	protein_coding	5.11246	4.48133	11.3206	3.11e-06	0.000405581	5.26533
ENSGALG00000004655	4669726	4684664	SMURF1	protein_coding	2.66568	4.00427	11.3206	3.11e-06	0.000405581	5.26213
ENSGALG00000006221	5010321	5043013	KIF1A	protein_coding	7.74026	3.80008	11.3433	3.06e-06	0.000405581	5.26105
ENSGALG00000027853	87427085	87823826	CTNNA2	protein_coding	3.36879	5.82429	11.3199	3.11e-06	0.000405581	5.2578
ENSGALG00000002818	7935605	7944619	VAT1	protein_coding	3.92489	3.16399	11.2391	3.29e-06	0.000405581	5.21042
ENSGALG00000008875	14299839	14672677	PLCB1	protein_coding	3.63363	4.43933	11.2375	3.29e-06	0.000405581	5.20489
ENSGALG00000038850	6869736	6975801	WNK2	protein_coding	6.53133	3.3427	11.2474	3.27e-06	0.000405581	5.20387
ENSGALG00000039525	319229	343648	not available	protein_coding	4.78064	2.97927	11.2146	3.34e-06	0.000405581	5.19207
ENSGALG00000030068	4092302	4096097	RAB3A	protein_coding	4.22426	4.33732	11.1827	3.42e-06	0.000405581	5.16903
ENSGALG00000015358	88760863	88804642	MYH15	protein_coding	4.10506	2.62977	11.1837	3.41e-06	0.000405581	5.16097
ENSGALG00000054783	141967432	142007621	NDRG1	protein_coding	4.46553	6.96309	11.1533	3.49e-06	0.000405581	5.1527
ENSGALG00000000329	1296534	1317744	AHCYL1	protein_coding	4.93734	7.2837	11.1379	3.52e-06	0.000405581	5.14248
ENSGALG00000054048	6867165	6920815	not available	protein_coding	2.27473	5.19792	11.1483	3.5e-06	0.000405581	5.13462
ENSGALG00000006456	7881342	7922149	C14H16orf45	protein_coding	4.66674	3.71082	11.1187	3.57e-06	0.000405581	5.12998
ENSGALG00000005986	10457958	10515004	TUB	protein_coding	3.91268	3.68348	11.1145	3.58e-06	0.000405581	5.12668
ENSGALG00000043240	45391067	45490043	ARPP21	protein_coding	3.5455	3.63739	11.111	3.59e-06	0.000405581	5.12347
ENSGALG00000043047	67724491	67834185	SOBP	protein_coding	3.57294	3.34279	11.103	3.61e-06	0.000405581	5.1195
ENSGALG00000011068	20045523	20118965	COBLL1	protein_coding	4.2106	3.90688	11.1011	3.61e-06	0.000405581	5.11723
ENSGALG00000007796	12384156	12418680	BCAS1	protein_coding	6.01551	5.74192	11.0888	3.64e-06	0.000405581	5.1098
ENSGALG00000011109	45932534	46032124	MAPK10	protein_coding	3.94324	3.60305	11.0823	3.66e-06	0.000405581	5.10339
ENSGALG00000022758	145387493	145417076	GGACT	protein_coding	8.17166	5.08998	11.0868	3.65e-06	0.000405581	5.10158
ENSGALG00000004901	6818553	6868398	CORO1C	protein_coding	-2.67519	8.03265	-11.0929	3.63e-06	0.000405581	5.09803
ENSGALG00000013771	64810015	64867065	KIAA1211	protein_coding	3.57095	2.96743	11.04	3.77e-06	0.000405581	5.072
ENSGALG00000026978	967160	970056	RPL29	protein_coding	-3.14972	7.51188	-11.0544	3.73e-06	0.000405581	5.06914
ENSGALG00000007952	12977246	13012349	AMOT	protein_coding	2.69419	5.10842	11.0354	3.78e-06	0.000405581	5.05805
ENSGALG00000013001	77878228	78042678	CTNND2	protein_coding	5.12551	2.90525	11.0005	3.87e-06	0.000405581	5.04148
ENSGALG00000018874	81496699	81572966	SNX24	protein_coding	2.82969	3.77645	10.9856	3.91e-06	0.000405581	5.03393
ENSGALG00000009514	28704251	28843445	NRCAM	protein_coding	6.44851	2.01739	11.2197	3.33e-06	0.000405581	5.03352
ENSGALG00000040908	517714	538445	HIP1	protein_coding	3.65682	5.8321	10.9707	3.95e-06	0.000405581	5.01893
ENSGALG00000038885	154552	164455	FEZ1	protein_coding	4.20804	5.43998	10.9532	4e-06	0.000405581	5.00946
ENSGALG00000036925	3840941	3854221	CADM3	protein_coding	3.40362	3.9064	10.9429	4.03e-06	0.000405581	5.00571
ENSGALG00000027920	11149867	11150817	CPLX2	protein_coding	5.49606	2.64636	10.9529	4e-06	0.000405581	5.00477
ENSGALG00000010412	23950498	23990584	WWTR1	protein_coding	3.24855	3.87873	10.9294	4.07e-06	0.000405581	4.99745
ENSGALG00000015150	36554623	36687861	RORB	protein_coding	4.12554	1.56146	11.0763	3.67e-06	0.000405581	4.99742
ENSGALG00000009107	7172818	7823576	NRXN1	protein_coding	4.04077	4.96804	10.9163	4.11e-06	0.000405581	4.98352
ENSGALG00000009723	30598320	30751690	FMN1	protein_coding	3.35622	2.17307	10.9276	4.07e-06	0.000405581	4.97021
ENSGALG00000009152	29096845	29512936	ATRNL1	protein_coding	3.03854	2.88028	10.8769	4.22e-06	0.000407103	4.96304
ENSGALG00000041203	79205107	79249597	CRMP1B	protein_coding	6.63054	3.27664	10.8829	4.2e-06	0.000407103	4.96262
ENSGALG00000013069	62167702	62186545	BPGM	protein_coding	4.21039	5.56449	10.8788	4.21e-06	0.000407103	4.95749
ENSGALG00000006519	13192538	13200860	KIAA1024	protein_coding	8.70374	-2.03168	14.6302	4.29e-07	0.000385413	4.95063
ENSGALG00000002868	9856065	9860391	RPL26L1	protein_coding	-2.83663	8.22865	-10.8433	4.32e-06	0.000407512	4.92197
ENSGALG00000002854	9455347	9647483	PDZD2	protein_coding	3.41574	3.00784	10.8111	4.42e-06	0.000407512	4.91892
ENSGALG00000008756	11941428	11957951	PLEK	protein_coding	-3.31708	5.85443	-10.7867	4.5e-06	0.000407512	4.90206
ENSGALG00000037136	226738	257437	RPS6KA1L	protein_coding	-2.6225	6.54532	-10.8121	4.42e-06	0.000407512	4.90061
ENSGALG00000031105	50212212	50372852	SLC4A4	protein_coding	5.8062	3.77497	10.7692	4.55e-06	0.000407512	4.89071
ENSGALG00000034325	11259785	11527885	RBFOX1	protein_coding	4.8176	2.42017	10.7961	4.47e-06	0.000407512	4.88977
ENSGALG00000009800	29331534	29343728	SETD7	protein_coding	3.22005	3.93007	10.7728	4.54e-06	0.000407512	4.88381
ENSGALG00000011715	53057972	53060373	HSPA2	pseudogene	-4.65371	9.31218	-10.7535	4.6e-06	0.000407512	4.86594
ENSGALG00000001728	8388350	8438866	NACC2	protein_coding	4.49096	3.98472	10.7331	4.67e-06	0.000407512	4.85928
ENSGALG00000049825	1835496	1837864	not available	lncRNA	-2.28849	5.67858	-10.7297	4.68e-06	0.000407512	4.85178
ENSGALG00000001130	1259310	1444843	GALNT17	protein_coding	4.86213	3.35323	10.7098	4.75e-06	0.000407512	4.84853
ENSGALG00000034528	136964312	137072200	SNTB1	protein_coding	3.89013	6.16803	10.7158	4.73e-06	0.000407512	4.8418
ENSGALG00000016781	134881704	135030233	MAP4K4	protein_coding	3.99562	6.37158	10.7069	4.76e-06	0.000407512	4.83652
ENSGALG00000029367	18419385	18421364	CYBA	protein_coding	-3.49015	4.50218	-10.7336	4.67e-06	0.000407512	4.82692
ENSGALG00000043768	5241	6279	not available	gene_source RefSeq	6.02342	13.1688	10.9987	3.88e-06	0.000405581	4.8214
ENSGALG00000005042	5657062	5792880	IQSEC1	protein_coding	2.71435	4.17597	10.6893	4.82e-06	0.000407512	4.82121
ENSGALG00000027777	3014287	3018726	CNN2	protein_coding	-3.26658	4.95201	-10.6693	4.89e-06	0.000407512	4.8142
ENSGALG00000003589	5790911	5795785	VTN	protein_coding	8.21842	4.07572	10.6517	4.95e-06	0.000407512	4.80442
ENSGALG00000002358	73146956	73156876	CDO1	protein_coding	7.71855	3.05268	10.6793	4.85e-06	0.000407512	4.79702
ENSGALG00000002201	13658840	13679023	PPL	protein_coding	4.46572	2.40605	10.6721	4.88e-06	0.000407512	4.78635
ENSGALG00000010579	41075417	41130702	STON2	protein_coding	3.46837	3.53741	10.6258	5.04e-06	0.000412	4.78502
ENSGALG00000002708	3212741	3290778	LINGO1	protein_coding	3.21997	3.06308	10.615	5.08e-06	0.000412	4.78248
ENSGALG00000027665	50677406	50687741	SYNGR1	protein_coding	3.81901	3.07781	10.613	5.09e-06	0.000412	4.78127
ENSGALG00000038087	7139995	7157615	CACNG3	protein_coding	4.77159	3.03924	10.6009	5.13e-06	0.000413277	4.77281
ENSGALG00000026295	10593558	10607717	CDR2L	protein_coding	5.81163	2.1993	10.6556	4.93e-06	0.000407512	4.77084
ENSGALG00000002771	4371681	4375045	CRIP1	protein_coding	-3.62814	5.97664	-10.5837	5.19e-06	0.000416119	4.76026
ENSGALG00000039356	269631	274676	HEPACAM	protein_coding	9.84509	1.74229	11.503	2.75e-06	0.000396162	4.74012
ENSGALG00000015128	104436841	104447519	AQP4	protein_coding	9.28877	2.83932	10.7464	4.63e-06	0.000407512	4.73667
ENSGALG00000012821	66278012	66281874	TUBB2B	protein_coding	5.5908	5.27484	10.5576	5.29e-06	0.000419404	4.73654
ENSGALG00000031720	21259882	21291555	LGI1	protein_coding	4.18004	2.2181	10.5717	5.24e-06	0.000417431	4.73306
ENSGALG00000032051	330501	333446	CYB561A3	protein_coding	-3.56531	3.7269	-10.726	4.69e-06	0.000407512	4.72374
ENSGALG00000012155	58021967	58080491	EGF	protein_coding	8.06123	0.964764	11.64	2.51e-06	0.000396162	4.71492
ENSGALG00000000208	45855483	46033418	MCC	protein_coding	2.34169	4.21452	10.5419	5.35e-06	0.00042187	4.71287
ENSGALG00000008113	10323371	10366305	PLCL1	protein_coding	3.33662	4.16029	10.527	5.41e-06	0.00042415	4.70379
ENSGALG00000016391	120600351	120804008	CNKSR2	protein_coding	3.76034	3.38901	10.5046	5.5e-06	0.000424239	4.70104
ENSGALG00000036101	653072	661537	ARHGAP35	protein_coding	3.184	3.64642	10.5113	5.47e-06	0.000424239	4.6975
ENSGALG00000016186	110824235	110867346	PDE9A	protein_coding	3.9955	2.22806	10.5153	5.45e-06	0.000424239	4.69578
ENSGALG00000029011	63360401	63592181	SLC35F1	protein_coding	3.88582	1.35845	10.7175	4.72e-06	0.000407512	4.68194
ENSGALG00000010533	23901404	23976471	ELAVL4	protein_coding	5.19375	2.82816	10.4602	5.68e-06	0.000426891	4.67257
ENSGALG00000042816	17738450	17778887	TP53BP2	protein_coding	3.23006	5.99188	10.4856	5.57e-06	0.000426891	4.66851
ENSGALG00000009678	20828976	20854141	KCTD3	protein_coding	3.72407	4.27977	10.4474	5.73e-06	0.000426891	4.64749
ENSGALG00000010583	32259901	32302354	VIT	protein_coding	7.10043	1.10631	10.9108	4.12e-06	0.000405581	4.64531
ENSGALG00000006179	18734052	18738360	RPL13	protein_coding	-2.74115	8.33364	-10.4501	5.72e-06	0.000426891	4.63948
ENSGALG00000003875	6313958	6334825	ABL1	protein_coding	3.36442	5.20305	10.4459	5.73e-06	0.000426891	4.6381
ENSGALG00000012906	68583087	68696145	CDH20	protein_coding	4.33731	1.05814	10.7198	4.71e-06	0.000407512	4.63631
ENSGALG00000014860	101881311	101930571	YES1	protein_coding	3.74198	4.74159	10.418	5.85e-06	0.000430708	4.62451
ENSGALG00000017330	196638370	196645721	RPS3	protein_coding	-2.5596	8.34881	-10.4137	5.87e-06	0.000430708	4.61422
ENSGALG00000005263	6145956	6149345	SOX8	protein_coding	5.95647	0.624801	10.9276	4.07e-06	0.000405581	4.61281
ENSGALG00000007611	15278279	15281121	RPL35A	protein_coding	-2.96702	7.28213	-10.4128	5.87e-06	0.000430708	4.60531
ENSGALG00000002157	1790978	1793271	RPS17	protein_coding	-2.77904	7.906	-10.4057	5.9e-06	0.000430785	4.60253
ENSGALG00000053091	19714510	19723832	not available	lncRNA	3.76666	1.72011	10.477	5.61e-06	0.000426891	4.6024
ENSGALG00000016232	113370872	113375131	RPL8	protein_coding	-2.4951	8.92345	-10.3854	5.99e-06	0.000432412	4.59912
ENSGALG00000014675	57563915	57592147	RHOBTB3	protein_coding	4.99215	0.430711	11.0007	3.87e-06	0.000405581	4.58523
ENSGALG00000035856	2468024	2470555	CD48	protein_coding	-4.16201	6.21661	-10.3218	6.28e-06	0.000434209	4.57094
ENSGALG00000017229	187671552	188016984	FAT3	protein_coding	4.03577	1.62122	10.3986	5.94e-06	0.000430871	4.56965
ENSGALG00000032588	4766374	4772041	ARPC1B	protein_coding	-2.96219	6.16934	-10.3437	6.18e-06	0.000432412	4.56498
ENSGALG00000016138	109565520	110029599	DSCAM	protein_coding	4.6947	2.07377	10.3437	6.18e-06	0.000432412	4.55926
ENSGALG00000041563	2587734	2706504	UNC80	protein_coding	5.0923	0.590476	10.8264	4.37e-06	0.000407512	4.55684
ENSGALG00000010958	40280597	40569224	PPFIA2	protein_coding	2.53105	3.59162	10.292	6.42e-06	0.000437914	4.54391
ENSGALG00000042992	190815780	191167322	not available	protein_coding	3.59727	2.33788	10.272	6.51e-06	0.000437914	4.53349
ENSGALG00000014717	17092305	17142593	ANKRD55	protein_coding	4.04826	1.61641	10.3438	6.18e-06	0.000432412	4.52248
ENSGALG00000012020	7054297	7162808	KIAA1549L	protein_coding	3.49113	2.2142	10.2518	6.61e-06	0.000437914	4.51404
ENSGALG00000004669	6849327	6858068	ASPA	protein_coding	5.94777	3.83234	10.238	6.68e-06	0.000437914	4.51182
ENSGALG00000006087	3845726	3958957	GPC3	protein_coding	4.89975	1.17094	10.4638	5.66e-06	0.000426891	4.5072
ENSGALG00000043448	80649049	80786524	ABLIM2	protein_coding	4.37564	3.04202	10.2275	6.73e-06	0.000437914	4.50533
ENSGALG00000014793	100491423	100845080	DLGAP1	protein_coding	5.54355	2.20562	10.2758	6.49e-06	0.000437914	4.50479
ENSGALG00000050887	3392702	3398693	CACNB3	protein_coding	4.42672	1.33763	10.338	6.2e-06	0.000432412	4.50342
ENSGALG00000015461	93327859	93348148	not available	protein_coding	-4.9377	5.22222	-10.2748	6.5e-06	0.000437914	4.50226
ENSGALG00000006229	2452489	2458591	not available	protein_coding	-5.85282	5.485	-10.3434	6.18e-06	0.000432412	4.49844
ENSGALG00000012172	50691560	50697388	RPL3	protein_coding	-2.49459	7.77659	-10.2637	6.55e-06	0.000437914	4.49448
ENSGALG00000032361	80274239	80460066	STXBP5L	protein_coding	3.38245	2.11697	10.2233	6.75e-06	0.000437914	4.49285
ENSGALG00000045574	16029437	16031632	CAMK2N2	protein_coding	3.44217	3.17066	10.206	6.84e-06	0.000439566	4.48348
ENSGALG00000034584	612902	742092	not available	protein_coding	2.55899	5.45308	10.2453	6.64e-06	0.000437914	4.48207
ENSGALG00000039288	3555325	3570961	RBM10	protein_coding	-2.84813	7.92895	-10.2484	6.63e-06	0.000437914	4.48201
ENSGALG00000010150	37773303	37799068	SEC23A	protein_coding	2.52542	5.29932	10.2278	6.73e-06	0.000437914	4.46876
ENSGALG00000014923	24570156	24702274	ARHGEF28	protein_coding	3.17467	3.86082	10.1796	6.97e-06	0.000439816	4.45166
ENSGALG00000007956	18525903	18759573	PLXDC2	protein_coding	2.43711	3.77281	10.1723	7.01e-06	0.000439816	4.45089
ENSGALG00000011740	48028649	48034022	MGP	protein_coding	-2.39568	7.82473	-10.1957	6.89e-06	0.000439566	4.44314
ENSGALG00000033061	5231576	5248343	CAMK2B	protein_coding	3.02523	4.49807	10.1793	6.97e-06	0.000439816	4.44107
ENSGALG00000004526	7387437	7436311	TNR	protein_coding	4.62692	1.63855	10.2028	6.85e-06	0.000439566	4.43361
ENSGALG00000031270	2881824	2885383	CSK	protein_coding	-2.82637	6.13914	-10.157	7.09e-06	0.000440468	4.43172
ENSGALG00000035845	118111383	118189824	JPH1	protein_coding	3.22688	1.61741	10.1945	6.89e-06	0.000439566	4.42777
ENSGALG00000023950	2656096	2664136	CR1L	protein_coding	-2.81181	4.86162	-10.1199	7.29e-06	0.000444111	4.42747
ENSGALG00000009596	30234476	30430729	TMEM117	protein_coding	4.61324	1.30336	10.2627	6.56e-06	0.000437914	4.41679
ENSGALG00000001373	3154638	3288987	TRAF3IP3	protein_coding	-4.21444	6.21241	-10.1038	7.38e-06	0.000444111	4.41531
ENSGALG00000038748	2551024	2555961	RSRP1	protein_coding	-4.52116	6.93624	-10.1196	7.29e-06	0.000444111	4.41391
ENSGALG00000015630	62363362	62692551	EDIL3	protein_coding	4.42519	3.76887	10.1123	7.33e-06	0.000444111	4.41219
ENSGALG00000042116	72904936	73020779	FUT9	protein_coding	4.28836	1.64482	10.1591	7.08e-06	0.000440468	4.40807
ENSGALG00000012994	60556357	60832599	ERC1	protein_coding	2.70902	3.54741	10.1099	7.34e-06	0.000444111	4.40794
ENSGALG00000010211	37945091	37954593	ALDH6A1	protein_coding	4.56301	4.00531	10.1137	7.32e-06	0.000444111	4.40648
ENSGALG00000041263	174079522	174312779	DCLK1	protein_coding	4.04123	3.04202	10.0863	7.47e-06	0.000444111	4.39794
ENSGALG00000006876	10528674	10532766	CTSA	protein_coding	-2.5065	5.85974	-10.0997	7.4e-06	0.000444111	4.38841
ENSGALG00000005855	17992311	18000421	CA5B	protein_coding	4.17609	4.24303	10.0936	7.43e-06	0.000444111	4.38731
ENSGALG00000011560	44391258	44584053	PACRG	protein_coding	5.43577	2.2915	10.0687	7.57e-06	0.000447655	4.37271
ENSGALG00000016875	145752924	145888554	CLYBL	protein_coding	3.74309	3.2259	10.0486	7.69e-06	0.000450525	4.36723
ENSGALG00000041192	21044187	21071090	IFIH1	protein_coding	2.82697	5.69958	10.0848	7.48e-06	0.000444111	4.36389
ENSGALG00000041736	22803369	23067251	FSTL5	protein_coding	5.665	2.58035	10.0587	7.63e-06	0.000449218	4.36062
ENSGALG00000007755	12376599	12497277	NEXMIF	protein_coding	4.92205	1.04849	10.277	6.49e-06	0.000437914	4.3587
ENSGALG00000008043	19645369	19672951	CORO2B	protein_coding	5.14033	3.03756	10.0001	7.97e-06	0.000454792	4.33759
ENSGALG00000003774	4421128	4431113	ATP13A2	protein_coding	-3.59988	6.76717	-10.0214	7.84e-06	0.000454792	4.33248
ENSGALG00000052249	4661736	4777327	not available	lncRNA	5.77894	2.14846	10.0441	7.71e-06	0.000450525	4.33128
ENSGALG00000000909	3697600	3702163	GFAP	protein_coding	12.8846	4.01093	10.1704	7.02e-06	0.000439816	4.32615
ENSGALG00000003163	2204172	2321739	GNAO1	protein_coding	5.16416	4.8489	10.009	7.92e-06	0.000454792	4.32605
ENSGALG00000011965	49688865	49725642	ZC3H7B	protein_coding	3.70014	6.18154	10.0104	7.91e-06	0.000454792	4.31777
ENSGALG00000051431	8714188	8720429	RPS15A	protein_coding	-2.63891	8.38456	-10.0083	7.92e-06	0.000454792	4.30687
ENSGALG00000004613	6774396	6787281	P2RX5	protein_coding	-4.28347	5.53771	-9.95183	8.27e-06	0.000465347	4.29879
ENSGALG00000035202	1820338	1830950	AP3B2	protein_coding	3.05345	3.47452	9.96244	8.2e-06	0.000464293	4.29649
ENSGALG00000009898	30455566	30578444	GAB1	protein_coding	3.22187	5.31862	9.97397	8.13e-06	0.000462053	4.28062
ENSGALG00000002371	8966773	9000212	RUSC2	protein_coding	3.93186	3.8193	9.93675	8.36e-06	0.000465818	4.27259
ENSGALG00000005180	11693571	11741165	not available	protein_coding	8.19439	0.69857	10.94	4.04e-06	0.000405581	4.26449
ENSGALG00000032386	32762154	32837984	DCLK2	protein_coding	3.40377	4.04315	9.93281	8.39e-06	0.000465818	4.26161
ENSGALG00000027389	20155082	20189943	RGS7BP	protein_coding	3.28645	3.18014	9.89118	8.66e-06	0.000468448	4.25523
ENSGALG00000004850	13114186	13389295	ZMIZ1	protein_coding	2.07995	4.99821	9.94806	8.29e-06	0.000465347	4.25219
ENSGALG00000003457	7553413	7558599	CNP	protein_coding	4.27814	7.91558	9.88604	8.69e-06	0.000468448	4.25008
ENSGALG00000035930	6735552	6830610	PHACTR3	protein_coding	5.1641	3.06916	9.87679	8.75e-06	0.000469259	4.24453
ENSGALG00000034478	576608	578177	CCL4	protein_coding	4.94624	2.44621	9.86359	8.84e-06	0.000469259	4.23809
ENSGALG00000053513	6596941	6598979	not available	lncRNA	-2.4596	5.46978	-9.8867	8.68e-06	0.000468448	4.23609
ENSGALG00000011379	30055243	30137386	SLC44A5	protein_coding	2.27806	4.5392	9.91064	8.53e-06	0.000468448	4.23229
ENSGALG00000008380	23887606	23926161	DGKZ	protein_coding	-2.28379	5.86717	-9.89869	8.61e-06	0.000468448	4.23099
ENSGALG00000011284	29260098	29332676	LRRC7	protein_coding	5.18054	2.22733	9.85949	8.87e-06	0.000469259	4.22973
ENSGALG00000025800	6530136	6533418	not available	pseudogene	5.47613	3.18867	9.85242	8.91e-06	0.000469259	4.2252
ENSGALG00000035580	8012005	8018369	MPP2	protein_coding	6.57672	2.37628	9.84703	8.95e-06	0.000469259	4.21825
ENSGALG00000005031	2056879	2068479	DRP2	protein_coding	5.59757	0.350061	10.6649	4.9e-06	0.000407512	4.21756
ENSGALG00000009304	30435396	30463341	RAB11FIP2	protein_coding	2.83238	4.45897	9.88628	8.69e-06	0.000468448	4.21684
ENSGALG00000043393	94731886	94975094	CADM2	protein_coding	3.65786	2.94731	9.84103	8.99e-06	0.000469259	4.21386
ENSGALG00000009722	23942102	24123388	DYNC1I1	protein_coding	6.78619	1.84601	9.91294	8.51e-06	0.000468448	4.1993
ENSGALG00000001551	2215995	2226072	CCNL2	protein_coding	-3.09519	5.94316	-9.8209	9.13e-06	0.000473164	4.19034
ENSGALG00000002606	3498472	3533136	CLSTN1	protein_coding	3.54814	6.43069	9.84338	8.98e-06	0.000469259	4.18833
ENSGALG00000029197	484288	720481	KIRREL3	protein_coding	3.41382	2.57002	9.79724	9.3e-06	0.000478428	4.18761
ENSGALG00000030251	140875182	140993382	ADCY8	protein_coding	2.56816	4.02387	9.84266	8.98e-06	0.000469259	4.18733
ENSGALG00000035029	14621928	14630009	not available	protein_coding	-3.5674	5.05696	-9.79083	9.34e-06	0.000479103	4.17956
ENSGALG00000014723	79147794	79157641	GABARAPL1	protein_coding	3.64301	6.61208	9.82668	9.09e-06	0.000472749	4.17914
ENSGALG00000004852	5387537	5447145	DNM1	protein_coding	4.08327	3.67981	9.809	9.22e-06	0.00047581	4.17679
ENSGALG00000049728	6846049	6873674	not available	pseudogene	4.9338	1.21975	9.85618	8.89e-06	0.000469259	4.17542
ENSGALG00000048379	4547316	4553979	not available	lncRNA	-4.41426	5.93194	-9.7757	9.45e-06	0.000479804	4.17184
ENSGALG00000005331	2396097	2402774	GJC2	protein_coding	2.88262	2.07643	9.76634	9.52e-06	0.000479804	4.15758
ENSGALG00000029235	41858803	42075903	CPNE4	protein_coding	3.2928	1.95547	9.77079	9.49e-06	0.000479804	4.15381
ENSGALG00000005553	2322335	2351352	NLGN3	protein_coding	4.19529	1.99067	9.73047	9.79e-06	0.000484827	4.13446
ENSGALG00000036229	11486	12863	not available	gene_source RefSeq	5.39754	13.333	9.88832	8.67e-06	0.000468448	4.1303
ENSGALG00000016328	88396106	88429051	GSTA2	protein_coding	5.08827	4.92098	9.73718	9.74e-06	0.000484827	4.11545
ENSGALG00000037360	50877655	50894778	DDX17	protein_coding	-2.62998	7.76716	-9.77181	9.48e-06	0.000479804	4.11144
ENSGALG00000012975	59998045	60099039	IQSEC3	protein_coding	5.36818	0.118952	10.3482	6.16e-06	0.000432412	4.11096
ENSGALG00000001153	1512994	2173032	AUTS2	protein_coding	2.51706	3.47873	9.71427	9.91e-06	0.000485693	4.1099
ENSGALG00000049955	4455425	4548459	not available	lncRNA	2.94514	2.0438	9.69453	1.01e-05	0.000487024	4.10174
ENSGALG00000005223	1432870	1562154	ADCYAP1R1	protein_coding	6.70057	1.85511	9.75779	9.58e-06	0.000481315	4.0991
ENSGALG00000005326	17053947	17058803	EIF3F	protein_coding	-2.13445	6.63706	-9.74192	9.7e-06	0.000484827	4.0877
ENSGALG00000004518	22436116	22452194	not available	protein_coding	6.45313	2.49429	9.65864	1.03e-05	0.000495838	4.07815
ENSGALG00000035252	117723223	117730489	RPL7	protein_coding	-2.63187	8.8963	-9.70642	9.97e-06	0.000485693	4.07521
ENSGALG00000017249	190407769	190427144	PCF11	protein_coding	-2.7266	6.78533	-9.70235	1e-05	0.000485693	4.064
ENSGALG00000038536	328673	330558	SH3BGRL3	protein_coding	-2.09399	6.88377	-9.712	9.93e-06	0.000485693	4.06119
ENSGALG00000030378	5714104	5718468	RPL11	protein_coding	-2.29144	7.81827	-9.70425	9.99e-06	0.000485693	4.06067
ENSGALG00000008896	14106274	14154526	PPP1R1C	protein_coding	4.59584	1.65148	9.729	9.8e-06	0.000484827	4.05955
ENSGALG00000015737	102077385	102329583	NCAM2	protein_coding	3.2496	2.80069	9.63072	1.06e-05	0.000501784	4.0589
ENSGALG00000036956	1297	2272	not available	Mt_rRNA	6.03799	12.8076	9.76746	9.51e-06	0.000479804	4.05287
ENSGALG00000039334	939736	975245	not available	protein_coding	3.52628	3.52408	9.64437	1.05e-05	0.000498105	4.05253
ENSGALG00000008555	26774727	26826626	MXI1	protein_coding	3.14153	5.84165	9.67029	1.03e-05	0.00049299	4.04297
ENSGALG00000005265	7436058	7495397	SYT9	protein_coding	3.94795	1.99646	9.6119	1.07e-05	0.000502682	4.042
ENSGALG00000011990	54729233	54752851	USP53	protein_coding	3.13008	3.29288	9.62036	1.07e-05	0.000502682	4.03811
ENSGALG00000039139	55050336	55235133	TNS3	protein_coding	2.02704	6.09924	9.67654	1.02e-05	0.000492226	4.03671
ENSGALG00000000541	481428	495534	ZC3H11A	protein_coding	-2.33814	6.16608	-9.65441	1.04e-05	0.000495847	4.03372
ENSGALG00000034337	148431659	148455296	RHPN1	protein_coding	4.51238	2.3879	9.57423	1.1e-05	0.000505225	4.01906
ENSGALG00000015167	37409069	37540076	PRUNE2	protein_coding	4.30818	2.11835	9.59691	1.09e-05	0.000504841	4.01889
ENSGALG00000014861	13642619	13654097	NIM1KZ	protein_coding	5.15347	0.0677675	10.1335	7.21e-06	0.000444111	4.01587
ENSGALG00000005441	31376186	31541016	NFIB	protein_coding	3.22126	2.91725	9.56684	1.11e-05	0.000505225	4.01053
ENSGALG00000051848	3766641	3801104	KIF5A	protein_coding	6.35189	2.32055	9.56516	1.11e-05	0.000505225	4.00878
ENSGALG00000012710	6162996	6173508	NCS1	protein_coding	6.13827	2.37929	9.55628	1.12e-05	0.000505225	4.00482
ENSGALG00000030032	21180845	21299422	SLC4A10	protein_coding	4.07309	1.9295	9.56437	1.11e-05	0.000505225	4.00367
ENSGALG00000008850	17124650	17182287	TTLL7	protein_coding	2.95773	3.05598	9.5641	1.11e-05	0.000505225	4.00179
ENSGALG00000039756	60319457	60834072	NKAIN2	protein_coding	5.24992	3.54416	9.56401	1.11e-05	0.000505225	3.99886
ENSGALG00000016392	93709143	93717206	RPS7	protein_coding	-2.74812	8.42626	-9.61363	1.07e-05	0.000502682	3.99297
ENSGALG00000032465	9085	9249	not available	gene_source RefSeq	4.3498	11.1541	9.5588	1.12e-05	0.000505225	3.99195
ENSGALG00000049545	49657301	49664116	not available	lncRNA	3.26438	7.47694	9.57895	1.1e-05	0.000505225	3.98926
ENSGALG00000003689	10302749	10312180	PAPSS2	protein_coding	5.26166	2.6895	9.53781	1.14e-05	0.000509835	3.98856
ENSGALG00000004831	1889130	1893556	RPS4X	protein_coding	-2.4049	8.63853	-9.5946	1.09e-05	0.000504841	3.98728
ENSGALG00000031684	159830	167820	RCC2	protein_coding	-2.45589	6.29014	-9.59416	1.09e-05	0.000504841	3.98554
ENSGALG00000010051	28809406	28837732	MOCS1	protein_coding	3.67345	3.0558	9.52647	1.15e-05	0.000509871	3.9699
ENSGALG00000030687	62899	68531	LGI3	protein_coding	8.42164	1.95389	9.61832	1.07e-05	0.000502682	3.96989
ENSGALG00000007354	9851336	9920684	CIT	protein_coding	3.3004	3.74708	9.55332	1.12e-05	0.000505225	3.96646
ENSGALG00000026077	5884422	5888133	ALDOC	protein_coding	4.622	7.70801	9.51058	1.16e-05	0.000512042	3.96136
ENSGALG00000016271	85646064	85661211	PTP4A1	protein_coding	5.40265	8.8067	9.48355	1.19e-05	0.000512042	3.94933
ENSGALG00000037200	5066010	5424543	not available	protein_coding	2.41849	3.54806	9.50551	1.17e-05	0.000512042	3.94487
ENSGALG00000003318	5262284	5281948	SNRNP35	protein_coding	3.93739	6.60375	9.52608	1.15e-05	0.000509871	3.9441
ENSGALG00000048017	12289242	12292023	not available	lncRNA	7.15429	1.34702	9.72629	9.82e-06	0.000484827	3.94112
ENSGALG00000050176	5799449	5801482	not available	protein_coding	5.2878	2.63304	9.47527	1.19e-05	0.000512042	3.94075
ENSGALG00000012034	50091088	50106774	ADSL	protein_coding	-3.54384	5.30509	-9.46934	1.2e-05	0.000512943	3.93703
ENSGALG00000035927	1821762	1881535	ST8SIA5	protein_coding	4.42391	2.98162	9.47637	1.19e-05	0.000512042	3.93417
ENSGALG00000005716	9248870	9478933	SBF2	protein_coding	1.93246	4.45268	9.52914	1.14e-05	0.000509871	3.9301
ENSGALG00000043642	46674840	46702450	ANLN	protein_coding	3.70719	4.56834	9.49344	1.18e-05	0.000512042	3.91038
ENSGALG00000001634	6855155	6857164	RPL23	protein_coding	-2.39106	8.47991	-9.49516	1.18e-05	0.000512042	3.8992
ENSGALG00000017062	174375172	174843962	NBEA	protein_coding	3.3839	3.42203	9.44824	1.22e-05	0.000517036	3.89794
ENSGALG00000015111	34714860	34792783	APBA1	protein_coding	2.45923	2.97439	9.43029	1.24e-05	0.000518608	3.89748
ENSGALG00000006950	9338543	9369255	LIMK2	protein_coding	3.90878	4.70812	9.481	1.19e-05	0.000512042	3.89696
ENSGALG00000010785	25581818	25591828	ACOT11	protein_coding	5.00681	2.85818	9.42562	1.24e-05	0.000518608	3.89605
ENSGALG00000017299	197370910	197373989	RPS11	protein_coding	-2.35907	8.56756	-9.48226	1.19e-05	0.000512042	3.89499
ENSGALG00000005338	7932950	7938510	RPS21	protein_coding	-2.77292	6.571	-9.49417	1.18e-05	0.000512042	3.89464
ENSGALG00000009992	34812372	34925880	ARHGAP5	protein_coding	1.94831	5.35535	9.49875	1.17e-05	0.000512042	3.89083
ENSGALG00000000244	46616371	46782893	CAMK4	protein_coding	5.40593	2.27009	9.40616	1.26e-05	0.000518608	3.88462
ENSGALG00000001883	4308786	4315058	ST6GALNAC2	protein_coding	4.14936	2.01714	9.39922	1.27e-05	0.000518608	3.88301
ENSGALG00000027788	23889262	23935926	CPE	protein_coding	4.18002	6.26534	9.45265	1.22e-05	0.000517036	3.88193
ENSGALG00000019663	20619979	20622930	ACBD7	protein_coding	6.10665	4.66393	9.4199	1.25e-05	0.000518608	3.87636
ENSGALG00000028186	62631477	62735236	RERG	protein_coding	3.18526	1.67689	9.40619	1.26e-05	0.000518608	3.87257
ENSGALG00000011319	47983446	48374220	ADGRL3	protein_coding	2.46948	3.10904	9.39914	1.27e-05	0.000518608	3.87145
ENSGALG00000005094	5564574	5568596	GRAP	protein_coding	-4.96965	5.45407	-9.38403	1.28e-05	0.000518608	3.86277
ENSGALG00000015428	54674450	54716862	not available	protein_coding	3.26913	3.55027	9.40811	1.26e-05	0.000518608	3.85731
ENSGALG00000009293	16717993	16797948	CHN1	protein_coding	3.6062	5.07171	9.43743	1.23e-05	0.000518608	3.8572
ENSGALG00000006648	8803892	8857762	SPECC1L	protein_coding	2.39874	5.59315	9.44881	1.22e-05	0.000517036	3.8535
ENSGALG00000003904	4815805	4833602	MLPH	protein_coding	7.72614	-2.60937	11.4941	2.77e-06	0.000396162	3.84478
ENSGALG00000037929	5033336	5044090	BIN2	protein_coding	-4.08386	5.07263	-9.33533	1.33e-05	0.000527836	3.83121
ENSGALG00000054262	48469044	48511407	ITPRID1	protein_coding	3.79682	1.58013	9.35975	1.31e-05	0.000522907	3.8268
ENSGALG00000010628	39432686	39469690	ACSL1	protein_coding	2.12338	3.81661	9.37699	1.29e-05	0.000518608	3.82487
ENSGALG00000014236	68148034	68237929	ATP8A1	protein_coding	2.87148	4.21835	9.39683	1.27e-05	0.000518608	3.8238
ENSGALG00000032207	269671	272909	HMGN4	protein_coding	-1.95869	8.20259	-9.40147	1.27e-05	0.000518608	3.82173
ENSGALG00000045846	5584028	5593719	PDK2	protein_coding	3.70131	4.14852	9.38113	1.29e-05	0.000518608	3.81906
ENSGALG00000009568	24520359	24685116	SPOCK3	protein_coding	2.86493	4.39871	9.37973	1.29e-05	0.000518608	3.81039
ENSGALG00000004902	5319981	5371193	TOM1L2	protein_coding	3.57053	5.57217	9.37828	1.29e-05	0.000518608	3.81026
ENSGALG00000005128	6506037	6514868	PTPDC1	protein_coding	2.88396	3.21079	9.31923	1.35e-05	0.000532837	3.79935
ENSGALG00000007513	7193153	7246330	FAM207A	protein_coding	-2.04851	5.63114	-9.3344	1.34e-05	0.000527836	3.78644
ENSGALG00000009483	18746271	18800385	MARK1	protein_coding	2.15463	5.16898	9.36791	1.3e-05	0.000520941	3.78566
ENSGALG00000032079	14893	16035	not available	gene_source RefSeq	4.92414	14.0144	9.38468	1.28e-05	0.000518608	3.77678
ENSGALG00000015109	34597386	34662316	TJP2	protein_coding	4.85256	5.83645	9.30292	1.37e-05	0.000535519	3.76515
ENSGALG00000013200	87910969	88368255	GABBR2	protein_coding	3.44791	2.9797	9.26612	1.41e-05	0.000539611	3.76177
ENSGALG00000004740	9489523	9520477	TMOD2	protein_coding	6.57126	2.53519	9.23263	1.45e-05	0.000540145	3.75225
ENSGALG00000028958	584539	589045	NOL9	protein_coding	-1.96241	5.96477	-9.30546	1.37e-05	0.000535519	3.74733
ENSGALG00000034171	187712	255976	EPB41L1	protein_coding	2.5855	4.34111	9.29954	1.37e-05	0.00053554	3.74693
ENSGALG00000053281	120210420	120249139	PKIA	protein_coding	3.91866	3.69618	9.26571	1.41e-05	0.000539611	3.74388
ENSGALG00000005430	3313209	3355141	ALS2CL	protein_coding	3.80718	3.91045	9.27233	1.4e-05	0.000539611	3.7403
ENSGALG00000051412	6136961	6145221	PEA15L1	protein_coding	3.66675	5.55657	9.28951	1.38e-05	0.000538432	3.73776
ENSGALG00000012277	50976162	50979138	MAFF	protein_coding	3.83528	2.98466	9.23713	1.44e-05	0.000540145	3.73245
ENSGALG00000009003	13751856	13817913	SNAP25	protein_coding	4.7699	5.09023	9.26634	1.41e-05	0.000539611	3.73228
ENSGALG00000010077	33235392	33239654	RPS3A	protein_coding	-2.54314	9.34646	-9.27086	1.41e-05	0.000539611	3.73139
ENSGALG00000030571	168025737	168042111	not available	protein_coding	2.57106	3.67049	9.26386	1.41e-05	0.000539611	3.72979
ENSGALG00000026383	124544398	124546072	TMSB4X	protein_coding	-2.35923	10.3735	-9.22471	1.46e-05	0.000540145	3.71844
ENSGALG00000021079	9335909	9349311	RGS19	protein_coding	-2.70346	4.04909	-9.18685	1.5e-05	0.000544866	3.71612
ENSGALG00000012542	52034440	52042836	RASD2	protein_coding	5.23689	1.44114	9.21514	1.47e-05	0.000540145	3.70223
ENSGALG00000007623	10190070	10295277	CACNA1G	protein_coding	3.77055	1.04339	9.27611	1.4e-05	0.000539611	3.70133
ENSGALG00000007334	10466461	10508368	ABAT	protein_coding	4.15896	6.74399	9.21506	1.47e-05	0.000540145	3.696
ENSGALG00000043576	218278	296609	AGAP3	protein_coding	3.77385	2.80103	9.18148	1.51e-05	0.000545441	3.69349
ENSGALG00000012290	51055215	51064410	SOX10	protein_coding	4.44368	3.94313	9.2025	1.48e-05	0.000544289	3.69245
ENSGALG00000050897	19725004	19825188	TNIK	protein_coding	2.6148	4.79828	9.24658	1.43e-05	0.000540145	3.6901
ENSGALG00000012885	67837316	67924872	BCL2	protein_coding	1.87855	4.61215	9.24297	1.44e-05	0.000540145	3.68801
ENSGALG00000007431	14398620	14690794	MAGI1	protein_coding	2.11307	4.40019	9.23015	1.45e-05	0.000540145	3.68552
ENSGALG00000013878	4138675	4143999	PCYOX1	protein_coding	2.88809	4.05415	9.21905	1.46e-05	0.000540145	3.68408
ENSGALG00000049865	33723881	33726148	RPL18A	protein_coding	-2.24344	6.98138	-9.24757	1.43e-05	0.000540145	3.68169
ENSGALG00000013632	90236164	90240896	ACOT13	protein_coding	3.28151	4.53847	9.21911	1.46e-05	0.000540145	3.67933
ENSGALG00000004670	3688502	3701516	ATRIP	protein_coding	-2.78167	4.87461	-9.13835	1.56e-05	0.000557688	3.67524
ENSGALG00000012888	67975897	68105942	PHLPP1	protein_coding	3.00119	4.91778	9.22429	1.46e-05	0.000540145	3.67455
ENSGALG00000033541	124929946	125232394	FRMPD4	protein_coding	4.88716	2.01673	9.13977	1.56e-05	0.000557688	3.67431
ENSGALG00000031652	19432096	19518959	AK5	protein_coding	6.19624	2.34912	9.11895	1.59e-05	0.000560057	3.66189
ENSGALG00000016605	105391119	105427984	EFR3B	protein_coding	4.15046	2.84881	9.13778	1.56e-05	0.000557688	3.65802
ENSGALG00000016902	149017824	149419556	GPC5	protein_coding	2.54037	4.26249	9.18697	1.5e-05	0.000544866	3.6505
ENSGALG00000028602	10211261	10285881	HMP19	protein_coding	6.7242	2.54769	9.10612	1.61e-05	0.000561891	3.65031
ENSGALG00000019077	178515945	178724914	not available	protein_coding	3.18073	4.93707	9.18583	1.5e-05	0.000544866	3.64852
ENSGALG00000037769	18124237	18368109	NEBL	protein_coding	4.20211	3.50122	9.13133	1.57e-05	0.000557688	3.64836
ENSGALG00000034621	74767885	74948420	KCNIP4	protein_coding	2.45531	3.32045	9.12849	1.58e-05	0.000557688	3.64127
ENSGALG00000010973	31280845	31304603	TRA2A	protein_coding	-2.83871	7.81705	-9.19256	1.5e-05	0.000544866	3.63856
ENSGALG00000002615	4108401	4119816	DEF6	protein_coding	-3.52673	5.41009	-9.08424	1.63e-05	0.000567949	3.6286
ENSGALG00000038995	182497747	182719908	GRIA4	protein_coding	5.14717	1.74616	9.09688	1.62e-05	0.000563455	3.62694
ENSGALG00000000314	1089882	1108097	NEFL	protein_coding	3.82302	3.28839	9.10969	1.6e-05	0.0005616	3.623
ENSGALG00000028203	30948808	31002826	SPRED1	protein_coding	2.95826	5.93611	9.15518	1.54e-05	0.000555828	3.61877
ENSGALG00000034502	46361293	46379016	SCD5	protein_coding	4.0096	4.76093	9.12711	1.58e-05	0.000557688	3.60765
ENSGALG00000009530	29166774	29412777	PDZRN4	protein_coding	3.46625	2.20447	9.0481	1.68e-05	0.000573857	3.60608
ENSGALG00000002742	4562927	4746811	TMEM132B	protein_coding	3.16965	2.53853	9.04458	1.69e-05	0.000573857	3.60268
ENSGALG00000007699	5664030	5665784	not available	protein_coding	-2.53984	6.50845	-9.13982	1.56e-05	0.000557688	3.59963
ENSGALG00000013747	52304980	52312768	TAGAP	protein_coding	-3.27257	4.77734	-9.03805	1.7e-05	0.000574218	3.59725
ENSGALG00000033561	27388794	27720368	DGKB	protein_coding	5.34023	2.95885	9.03379	1.7e-05	0.000574218	3.59123
ENSGALG00000015090	33602917	33617017	PLIN2	protein_coding	2.71545	6.33929	9.1154	1.59e-05	0.000560334	3.59045
ENSGALG00000003750	4900259	4930546	PLCG1	protein_coding	-2.74133	5.09792	-9.04299	1.69e-05	0.000573857	3.5902
ENSGALG00000015200	3273460	3298759	DAZAP1	protein_coding	-2.01436	6.53306	-9.1304	1.57e-05	0.000557688	3.58675
ENSGALG00000050420	77796122	77838063	not available	protein_coding	6.77958	-0.263403	9.9442	8.31e-06	0.000465347	3.58262
ENSGALG00000047990	43310618	43318910	SCRG1	protein_coding	5.21673	2.92522	9.03094	1.71e-05	0.000574242	3.57784
ENSGALG00000006054	10769515	10802866	CALCB	protein_coding	-3.45657	4.43914	-9.00737	1.74e-05	0.000574284	3.57198
ENSGALG00000036471	10250112	10278917	RFTN2	protein_coding	3.06859	5.58653	9.10145	1.61e-05	0.000562693	3.57182
ENSGALG00000042851	73938490	74100704	PPARGC1A	protein_coding	4.57899	1.32789	9.05042	1.68e-05	0.000573857	3.57058
ENSGALG00000005805	4687442	4736540	PLCD1	protein_coding	3.77151	5.5675	9.07869	1.64e-05	0.000569184	3.56177
ENSGALG00000010476	35758042	35762509	BNIP3	protein_coding	3.95113	6.26066	9.0604	1.67e-05	0.000572353	3.5571
ENSGALG00000030836	1823948	1896054	PSD2	protein_coding	3.93898	3.30575	9.02807	1.71e-05	0.000574278	3.55315
ENSGALG00000000920	390267	399593	CGN	pseudogene	4.31991	1.6463	8.98213	1.78e-05	0.000577897	3.55117
ENSGALG00000008038	10184959	10205119	SF3B1	protein_coding	-2.24679	8.34873	-9.0693	1.65e-05	0.000569966	3.5437
ENSGALG00000038768	2130706	2182145	FAM20C	protein_coding	4.70373	2.24019	8.96863	1.8e-05	0.000583077	3.54136
ENSGALG00000008663	16625897	16672394	DDAH1	protein_coding	3.89064	3.05365	8.99367	1.76e-05	0.000574284	3.54107
ENSGALG00000004958	2028580	2039548	BTK	protein_coding	-3.31425	5.38349	-8.99243	1.76e-05	0.000574284	3.54078
ENSGALG00000014858	101835010	101839411	ADCYAP1	protein_coding	7.68997	-1.49067	10.3714	6.05e-06	0.000432412	3.53933
ENSGALG00000015548	65283629	65332020	RNF20	protein_coding	1.69679	6.22131	9.07469	1.65e-05	0.000569701	3.53881
ENSGALG00000039682	359020	371025	HCLS1	protein_coding	-3.61725	5.87432	-8.99469	1.76e-05	0.000574284	3.53822
ENSGALG00000012462	34771501	34839047	KIF5C	protein_coding	3.81884	6.25522	9.03639	1.7e-05	0.000574218	3.53473
ENSGALG00000008806	1924726	1946331	RPL12	protein_coding	-2.45601	7.08241	-9.06837	1.66e-05	0.000569966	3.53126
ENSGALG00000034081	35071502	35216609	AKT3	protein_coding	2.16348	3.79607	9.00152	1.75e-05	0.000574284	3.51975
ENSGALG00000042750	4050	5024	not available	gene_source RefSeq	5.19409	13.684	9.01404	1.73e-05	0.000574284	3.51051
ENSGALG00000012543	36056082	36108269	GPD2	protein_coding	3.29585	5.33844	9.0185	1.72e-05	0.000574284	3.50353
ENSGALG00000017040	172599921	172643010	not available	protein_coding	6.5402	4.02745	8.94122	1.84e-05	0.000588974	3.49575
ENSGALG00000033091	124950602	125056942	RUNX1T1	protein_coding	2.52103	2.6823	8.91581	1.88e-05	0.00059073	3.49532
ENSGALG00000030148	90826518	90836978	AUP1	protein_coding	-2.54625	4.39742	-8.91208	1.88e-05	0.00059073	3.49467
ENSGALG00000006531	4565923	4584327	TRA2B	protein_coding	-2.66129	6.55246	-9.00118	1.75e-05	0.000574284	3.49341
ENSGALG00000006388	12549593	12590413	IL16	protein_coding	-4.0565	5.56536	-8.92003	1.87e-05	0.00059073	3.49333
ENSGALG00000042259	33870466	34118007	DOCK1	protein_coding	2.83434	5.29943	9.01013	1.74e-05	0.000574284	3.49218
ENSGALG00000036593	17360006	17361528	FOXC2	pseudogene	5.45473	-0.119426	9.33619	1.33e-05	0.000527836	3.49196
ENSGALG00000028451	2118766	2120425	MT4L	protein_coding	5.26279	6.5402	8.95118	1.82e-05	0.000587647	3.49067
ENSGALG00000003349	2719080	2729173	PLEKHA2	protein_coding	-3.43139	3.8844	-8.92665	1.86e-05	0.00059073	3.48798
ENSGALG00000031009	140644742	140749677	ARHGEF7	protein_coding	1.82291	4.58561	8.99848	1.75e-05	0.000574284	3.48531
ENSGALG00000009943	5717774	5744311	FAM117A	protein_coding	-3.58769	4.71217	-8.89591	1.91e-05	0.000593646	3.48111
ENSGALG00000001688	1038490	1075779	SEPT5	protein_coding	3.62485	7.61507	8.94051	1.84e-05	0.000588974	3.4797
ENSGALG00000047017	1622095	1628938	PHYHIP	protein_coding	6.02683	0.852622	8.99477	1.76e-05	0.000574284	3.46615
ENSGALG00000045548	25268534	25323157	not available	lncRNA	2.83061	2.40395	8.87519	1.94e-05	0.000593646	3.46488
ENSGALG00000002621	3737181	3755054	SLC25A42	protein_coding	3.67281	3.84276	8.94772	1.83e-05	0.000588039	3.45934
ENSGALG00000007651	7912708	7932691	STAT1	protein_coding	3.04738	8.2106	8.89951	1.9e-05	0.000593646	3.45244
ENSGALG00000037479	51064	84269	IGSF21	protein_coding	3.56945	3.27836	8.91088	1.89e-05	0.00059073	3.45067
ENSGALG00000000227	605206	646892	DPYSL2	protein_coding	2.69598	6.28455	8.95271	1.82e-05	0.000587647	3.44758
ENSGALG00000004254	5900288	5913095	TMEM120B	protein_coding	-2.84064	4.04594	-8.85129	1.98e-05	0.000597045	3.44429
ENSGALG00000005922	14447758	14455256	RPL5	protein_coding	-2.58252	9.40298	-8.92919	1.86e-05	0.00059073	3.4412
ENSGALG00000011041	28628003	28668296	DNAJC6	protein_coding	4.15935	2.93044	8.87451	1.94e-05	0.000593646	3.44069
ENSGALG00000031373	169471	175544	PADIL	pseudogene	10.2671	2.51381	8.91172	1.88e-05	0.00059073	3.43873
ENSGALG00000011294	37209656	37257267	THRB	protein_coding	6.00959	1.57844	8.85031	1.98e-05	0.000597045	3.4308
ENSGALG00000036920	17545410	17564407	SLC22A5	protein_coding	3.74165	3.33746	8.8915	1.92e-05	0.000593646	3.42907
ENSGALG00000039924	9715714	9764625	not available	pseudogene	2.36365	3.27507	8.85986	1.97e-05	0.000597045	3.42885
ENSGALG00000003532	6885268	6892792	DDX5	protein_coding	-2.52459	9.95206	-8.89702	1.91e-05	0.000593646	3.42662
ENSGALG00000041722	288961	335181	STX1A	protein_coding	3.27985	2.89404	8.86203	1.96e-05	0.000597045	3.42325
ENSGALG00000007215	14216533	14248028	KIF5B	protein_coding	2.641	6.32923	8.92097	1.87e-05	0.00059073	3.4178
ENSGALG00000016908	160443682	160632766	PCDH9	protein_coding	6.91105	2.04635	8.8566	1.97e-05	0.000597045	3.41538
ENSGALG00000029679	11778632	11840720	PLEKHA7	protein_coding	4.87668	4.74802	8.88211	1.93e-05	0.000593646	3.41271
ENSGALG00000007711	18942659	18948763	RPL4	protein_coding	-2.30839	9.71996	-8.87654	1.94e-05	0.000593646	3.40865
ENSGALG00000008677	19700327	19802856	VIM	protein_coding	3.24872	8.216	8.84778	1.99e-05	0.000597082	3.4064
ENSGALG00000037838	16184	16705	not available	gene_source RefSeq	4.16987	10.0278	8.79966	2.07e-05	0.000604509	3.40366
ENSGALG00000012006	54870149	54966041	RTN1	protein_coding	5.13999	4.03008	8.84403	1.99e-05	0.000597732	3.39659
ENSGALG00000016628	128198874	128363671	NLGN4X	protein_coding	2.31155	3.02433	8.82237	2.03e-05	0.000598468	3.39625
ENSGALG00000004859	6715285	6727531	ZNFX1	protein_coding	3.8665	6.5922	8.86112	1.97e-05	0.000597045	3.39459
ENSGALG00000015799	67625314	67708073	ELAVL2	protein_coding	7.98444	-1.7786	10.005	7.94e-06	0.000454792	3.38814
ENSGALG00000049138	92858	105385	TAF6	protein_coding	2.1548	4.5729	8.88986	1.92e-05	0.000593646	3.38621
ENSGALG00000013124	83079749	83445594	FHOD3	protein_coding	2.81118	3.74062	8.85257	1.98e-05	0.000597045	3.38105
ENSGALG00000008947	13939800	14041253	PAK5	protein_coding	4.5459	0.737382	8.8761	1.94e-05	0.000593646	3.37605
ENSGALG00000002644	4130378	4134782	RPL10A	protein_coding	-2.34884	7.94093	-8.87845	1.94e-05	0.000593646	3.37489
ENSGALG00000011738	47987082	47995411	ARHGDIB	protein_coding	-1.86611	7.58481	-8.88214	1.93e-05	0.000593646	3.373
ENSGALG00000045550	60769420	60787695	not available	lncRNA	8.02813	-2.95708	10.3339	6.22e-06	0.000432412	3.36587
ENSGALG00000010098	20733964	20748606	SLC6A9	protein_coding	4.40655	4.471	8.83261	2.01e-05	0.000598468	3.36031
ENSGALG00000007418	5487325	5489870	CD3D	protein_coding	-6.06067	4.60273	-8.8261	2.02e-05	0.000598468	3.35593
ENSGALG00000038543	20946474	21036251	KCNH7	protein_coding	6.27227	0.0032684	9.3772	1.29e-05	0.000518608	3.35446
ENSGALG00000008263	18230670	18486808	CNTN4	protein_coding	3.47928	0.834251	8.838	2e-05	0.000598468	3.3483
ENSGALG00000030732	24165051	24178161	MAPK8IP1	protein_coding	4.78899	1.61531	8.72729	2.2e-05	0.000611988	3.34504
ENSGALG00000015107	34485673	34580466	PIP5K1B	protein_coding	2.59454	4.76762	8.83137	2.01e-05	0.000598468	3.34068
ENSGALG00000036731	11428579	11434430	GAS2L1	protein_coding	3.35063	2.52198	8.74748	2.16e-05	0.000611988	3.34057
ENSGALG00000007993	13231208	13304309	DCX	protein_coding	6.60907	-0.157301	9.35286	1.32e-05	0.000524358	3.3387
ENSGALG00000047592	6655155	6671587	not available	lncRNA	6.28311	0.0257813	9.02106	1.72e-05	0.000574284	3.33798
ENSGALG00000007974	10686425	10698638	NUP85	protein_coding	-2.34685	5.82867	-8.79353	2.08e-05	0.000606199	3.336
ENSGALG00000039724	5914102	5923066	RHOF	protein_coding	-3.96546	4.02966	-8.7642	2.13e-05	0.000611988	3.33533
ENSGALG00000053595	38979231	39067086	CXXC4	protein_coding	3.62919	2.65282	8.74065	2.17e-05	0.000611988	3.33435
ENSGALG00000028301	4630255	4636230	not available	protein_coding	3.74902	2.68486	8.73358	2.19e-05	0.000611988	3.33094
ENSGALG00000041253	446077	478889	MYRF	protein_coding	3.00248	1.97201	8.70698	2.24e-05	0.000615338	3.32889
ENSGALG00000036938	122124955	122502774	RALYL	protein_coding	4.72847	2.02032	8.70462	2.24e-05	0.000615338	3.32693
ENSGALG00000016855	142495383	142506971	ARGLU1	protein_coding	-2.8542	7.49477	-8.82618	2.02e-05	0.000598468	3.32536
ENSGALG00000029022	35296092	35889962	NPAS3	protein_coding	7.35013	2.24062	8.74069	2.17e-05	0.000611988	3.32128
ENSGALG00000000719	640004	645489	RPL22	protein_coding	-2.25175	7.48009	-8.82085	2.03e-05	0.000598468	3.31761
ENSGALG00000001550	1031067	1059871	RBM39	protein_coding	-2.26152	7.30167	-8.81836	2.04e-05	0.000598468	3.31407
ENSGALG00000035079	44295275	44300137	RPSAP58	protein_coding	-2.25786	9.12882	-8.77568	2.11e-05	0.000611308	3.31272
ENSGALG00000032469	3019600	3031885	ARHGAP45	protein_coding	-4.50877	5.79173	-8.69864	2.25e-05	0.000615338	3.31183
ENSGALG00000020322	2191580	2199755	not available	protein_coding	-3.22991	6.04086	-8.73738	2.18e-05	0.000611988	3.31114
ENSGALG00000005610	13840231	13932290	SLC44A3	protein_coding	4.00106	3.42811	8.73493	2.18e-05	0.000611988	3.30684
ENSGALG00000040256	129350229	129792370	RIMS2	protein_coding	3.95684	2.86848	8.70871	2.23e-05	0.000615338	3.30499
ENSGALG00000014845	13020833	13110955	PLCXD3	protein_coding	5.08685	-0.00845301	8.96326	1.81e-05	0.000584378	3.30234
ENSGALG00000027069	1786951	1794312	TSC22D3	protein_coding	-2.04684	6.42256	-8.79923	2.07e-05	0.000604509	3.30155
ENSGALG00000041790	56558643	56624336	SAMD4A	protein_coding	2.79755	4.37822	8.77772	2.11e-05	0.000611308	3.29925
ENSGALG00000032142	6645	8192	not available	gene_source RefSeq	4.53879	15.9306	8.74184	2.17e-05	0.000611988	3.29492
ENSGALG00000007992	10698969	10717873	GGA3	protein_coding	-2.27681	6.29739	-8.77513	2.11e-05	0.000611308	3.29406
ENSGALG00000010875	29980460	30030227	ITGB8	protein_coding	4.0374	4.93053	8.75393	2.15e-05	0.000611988	3.28992
ENSGALG00000034811	15988312	15993624	RPLP2	protein_coding	-2.33475	8.15987	-8.77412	2.11e-05	0.000611308	3.28963
ENSGALG00000006997	4358151	4436723	BRINP1	protein_coding	3.01503	2.92094	8.68932	2.27e-05	0.000616179	3.28801
ENSGALG00000033618	1858212	2010750	MYO9A	protein_coding	2.14031	4.34925	8.76179	2.14e-05	0.000611988	3.28567
ENSGALG00000052407	113795242	113812130	not available	lncRNA	4.01454	1.26551	8.68351	2.28e-05	0.000616179	3.27945
ENSGALG00000001826	5502592	5567229	WWC1	protein_coding	3.06312	3.76646	8.72995	2.19e-05	0.000611988	3.27808
ENSGALG00000009368	26908701	27134788	RGS6	protein_coding	4.40307	3.44505	8.70775	2.24e-05	0.000615338	3.27773
ENSGALG00000006512	3102875	3110564	HSPA8	protein_coding	-2.45363	9.37703	-8.72375	2.21e-05	0.000612458	3.27517
ENSGALG00000049992	50375137	50376558	not available	lncRNA	5.4036	3.48126	8.68496	2.28e-05	0.000616179	3.27196
ENSGALG00000004642	7921538	7942103	NMNAT2	protein_coding	8.30144	0.221016	9.24594	1.43e-05	0.000540145	3.27132
ENSGALG00000037889	2838132	3266482	PTPRT	protein_coding	3.65562	2.04738	8.63233	2.38e-05	0.000630808	3.26637
ENSGALG00000013468	61315317	61322880	TLR3	protein_coding	3.08152	4.26556	8.73279	2.19e-05	0.000611988	3.26327
ENSGALG00000037686	124273535	124294981	NBN	protein_coding	2.03522	4.52023	8.73945	2.18e-05	0.000611988	3.2603
ENSGALG00000040465	33308256	33416501	ZEB2	protein_coding	2.5348	7.91865	8.70808	2.23e-05	0.000615338	3.2598
ENSGALG00000007565	18602029	18670143	PPP2R2B	protein_coding	2.80474	4.33342	8.72815	2.2e-05	0.000611988	3.25563
ENSGALG00000015339	86469530	86473519	RPL24	protein_coding	-2.29667	7.575	-8.74841	2.16e-05	0.000611988	3.25534
ENSGALG00000029500	13071	14888	not available	gene_source RefSeq	4.9989	13.8777	8.67775	2.29e-05	0.000617162	3.25495
ENSGALG00000014346	75057946	75199031	TSPAN9	protein_coding	2.22602	3.45144	8.6773	2.29e-05	0.000617162	3.25418
ENSGALG00000003286	4198612	4227772	ACSBG1	protein_coding	7.51903	3.15319	8.62055	2.41e-05	0.000633257	3.25291
ENSGALG00000043379	41121646	41124715	RPL14	protein_coding	-2.72313	8.00222	-8.74093	2.17e-05	0.000611988	3.2517
ENSGALG00000000234	46272436	46396602	EPB41L4A	protein_coding	3.67719	1.10449	8.65306	2.34e-05	0.000626558	3.25136
ENSGALG00000034281	2046617	2067198	TMCC2	protein_coding	2.9026	4.54432	8.7269	2.2e-05	0.000611988	3.25046
ENSGALG00000003137	5036041	5046876	RFLNA	protein_coding	5.0271	-0.515078	9.30869	1.36e-05	0.000535519	3.24955
ENSGALG00000036086	3881435	3885725	TAGLN2	protein_coding	-1.95608	6.79447	-8.74236	2.17e-05	0.000611988	3.24608
ENSGALG00000026005	40752235	40769122	DIO2	protein_coding	7.21465	2.85359	8.60666	2.44e-05	0.000633451	3.24485
ENSGALG00000017000	170154736	170180679	RCBTB2	protein_coding	2.3395	4.28691	8.69991	2.25e-05	0.000615338	3.23409
ENSGALG00000029220	5239297	5255186	PCSK7	protein_coding	-2.62136	4.42076	-8.59079	2.47e-05	0.000634637	3.22593
ENSGALG00000050676	77415602	77769332	not available	protein_coding	4.40078	1.87971	8.5841	2.48e-05	0.000635392	3.22586
ENSGALG00000026594	64588327	64784997	HS3ST5	protein_coding	4.7977	1.71473	8.57713	2.5e-05	0.000635392	3.21784
ENSGALG00000043935	45745690	45795932	AFF1	protein_coding	2.54296	3.87897	8.66377	2.32e-05	0.000623151	3.21273
ENSGALG00000054971	20565	29413	ARHGAP30	protein_coding	-4.42734	4.97961	-8.56001	2.54e-05	0.000638784	3.20462
ENSGALG00000014569	15965565	15987045	PNPLA2	protein_coding	4.53261	3.40881	8.62644	2.4e-05	0.000632844	3.20452
ENSGALG00000016702	131249780	131299962	not available	protein_coding	2.58405	3.08508	8.61026	2.43e-05	0.000633451	3.20387
ENSGALG00000010934	27673703	27808047	PATJ	protein_coding	2.72074	2.34933	8.56266	2.53e-05	0.000638427	3.20268
ENSGALG00000005757	17590414	17597150	IRF8	protein_coding	-1.67062	7.07995	-8.69193	2.27e-05	0.000616179	3.2024
ENSGALG00000017103	177851600	177895540	WASF3	protein_coding	3.2923	1.55943	8.55352	2.55e-05	0.000641254	3.19861
ENSGALG00000015877	79346708	79364073	SH3BGRL2	protein_coding	4.1515	2.987	8.59216	2.47e-05	0.000634637	3.19703
ENSGALG00000043204	4449679	4535824	PAX7	protein_coding	5.74179	-0.531734	9.2481	1.43e-05	0.000540145	3.19664
ENSGALG00000015096	32971787	33062636	SH3GL2	protein_coding	4.84603	3.62877	8.61285	2.42e-05	0.000633451	3.19635
ENSGALG00000001856	68835617	68871648	MOB3B	protein_coding	3.41221	1.16923	8.56478	2.52e-05	0.000638368	3.19543
ENSGALG00000052358	150795239	151032599	not available	lncRNA	4.87948	1.76196	8.53882	2.58e-05	0.000646081	3.18813
ENSGALG00000005994	8295036	8299924	DERL3	protein_coding	-2.36434	4.93904	-8.57595	2.5e-05	0.000635392	3.18781
ENSGALG00000016281	116192489	117253225	DMD	protein_coding	2.61111	6.21309	8.64968	2.35e-05	0.000627217	3.17708
ENSGALG00000041312	80106902	80199236	not available	lncRNA	3.27259	0.917268	8.57381	2.51e-05	0.000635392	3.17523
ENSGALG00000045305	190538523	190550517	not available	protein_coding	3.10723	2.45304	8.53449	2.59e-05	0.000647388	3.17286
ENSGALG00000035360	13353454	13401167	XPO6	protein_coding	-1.80853	6.60044	-8.65983	2.33e-05	0.0006241	3.1726
ENSGALG00000029354	437446	458592	GMIP	protein_coding	-2.75149	5.5767	-8.59021	2.47e-05	0.000634637	3.17237
ENSGALG00000008421	24156326	24162006	PEX16	protein_coding	-2.58498	4.44986	-8.52161	2.62e-05	0.000648098	3.16949
ENSGALG00000040109	12764337	12803848	LARP1	protein_coding	2.58815	5.58488	8.64348	2.36e-05	0.000628729	3.16831
ENSGALG00000016575	124201020	124307978	GPM6B	protein_coding	5.06481	7.41804	8.57508	2.5e-05	0.000635392	3.16769
ENSGALG00000028982	94980479	94986009	CMPK2	protein_coding	5.76952	5.46246	8.58441	2.48e-05	0.000635392	3.16674
ENSGALG00000003314	5258917	5277195	RILPL1	protein_coding	5.20506	1.10275	8.51742	2.63e-05	0.000648098	3.1609
ENSGALG00000041791	7565007	7718788	DPP6	protein_coding	3.86949	1.26451	8.54066	2.58e-05	0.000646081	3.16013
ENSGALG00000027142	19875504	19877779	RPL32	protein_coding	-2.1863	8.34263	-8.61936	2.41e-05	0.000633257	3.1552
ENSGALG00000004491	22452215	22497335	DMGDH	protein_coding	3.85011	1.00491	8.5734	2.51e-05	0.000635392	3.15244
ENSGALG00000012890	57435331	57641794	DGKI	protein_coding	3.76895	1.77884	8.49512	2.68e-05	0.000651845	3.15201
ENSGALG00000010124	21119710	21124237	RPS8	protein_coding	-2.30973	9.08822	-8.58987	2.47e-05	0.000634637	3.14325
ENSGALG00000030661	6934615	6940207	STAT2	protein_coding	2.50469	5.60967	8.61394	2.42e-05	0.000633451	3.14208
ENSGALG00000011913	49443024	49454058	SEPT3	protein_coding	9.42295	-0.122412	9.19222	1.5e-05	0.000544866	3.14122
ENSGALG00000007254	14277537	14339863	ARHGAP12	protein_coding	1.86833	4.619	8.60523	2.44e-05	0.000633451	3.13641
ENSGALG00000013722	3631598	3635036	not available	protein_coding	3.49008	1.36823	8.47868	2.72e-05	0.000654158	3.1321
ENSGALG00000005644	4129233	4138053	MYO1G	pseudogene	-5.01337	4.88337	-8.49187	2.69e-05	0.000651845	3.13118
ENSGALG00000047908	29786657	29916710	ZFAND3	protein_coding	2.21987	6.51445	8.59446	2.46e-05	0.000634637	3.13087
ENSGALG00000017079	176429802	176446180	USPL1	protein_coding	-1.87694	7.02913	-8.61127	2.43e-05	0.000633451	3.12896
ENSGALG00000031427	36299716	36441865	not available	protein_coding	7.5549	1.52026	8.6357	2.38e-05	0.000630138	3.12869
ENSGALG00000039772	35972263	36229904	RGS7	protein_coding	5.33859	1.11575	8.51555	2.63e-05	0.000648098	3.12783
ENSGALG00000015195	3300429	3302247	RPS15	protein_coding	-2.52545	7.56738	-8.60234	2.44e-05	0.000633451	3.12763
ENSGALG00000006057	14827875	14836883	CLK4	protein_coding	-3.09665	5.8375	-8.52271	2.62e-05	0.000648098	3.12745
ENSGALG00000008659	19682112	19693882	HACD1	protein_coding	3.03964	1.6506	8.45977	2.76e-05	0.000655326	3.12136
ENSGALG00000004071	7656093	7683363	NETO2	protein_coding	4.58909	0.838897	8.52691	2.61e-05	0.000648098	3.11963
ENSGALG00000009424	26049718	26110344	FOXP2	protein_coding	2.58051	2.13447	8.45453	2.78e-05	0.000655326	3.116
ENSGALG00000032975	79827645	79844144	UBE2QL1	protein_coding	4.25901	2.80061	8.49141	2.69e-05	0.000651845	3.11225
ENSGALG00000007511	7177686	7189495	ITGB2	protein_coding	-4.81593	6.64011	-8.5133	2.64e-05	0.000648267	3.111
ENSGALG00000009759	32162492	32242011	SLC16A7	protein_coding	3.32235	1.54481	8.44228	2.81e-05	0.000655326	3.10435
ENSGALG00000009415	27925918	28047170	SMOC1	protein_coding	2.86251	3.20289	8.50629	2.66e-05	0.000651108	3.09868
ENSGALG00000047636	3640845	3644767	not available	lncRNA	-1.67292	6.29889	-8.57224	2.51e-05	0.000635392	3.0969
ENSGALG00000042063	46065864	46094828	not available	protein_coding	3.6665	1.69363	8.41859	2.86e-05	0.000660318	3.08148
ENSGALG00000016464	100056251	100133415	VSNL1	protein_coding	8.03412	2.58242	8.40828	2.89e-05	0.000660318	3.0759
ENSGALG00000015683	66590950	66596998	GNG10	protein_coding	2.26205	5.61867	8.54434	2.57e-05	0.000645222	3.07531
ENSGALG00000048115	1037427	1050782	not available	protein_coding	2.38063	3.40164	8.48054	2.71e-05	0.000654158	3.07283
ENSGALG00000035596	1075941	1100520	NT5DC2	protein_coding	3.38777	4.94921	8.52424	2.61e-05	0.000648098	3.07242
ENSGALG00000047857	345426	477250	not available	protein_coding	3.37703	1.68858	8.3941	2.93e-05	0.000664344	3.06657
ENSGALG00000011016	28213176	28232260	PGM1	protein_coding	3.26297	5.53837	8.51837	2.63e-05	0.000648098	3.06636
ENSGALG00000025950	7314859	7428270	PRKCA	protein_coding	1.96805	6.68143	8.5205	2.62e-05	0.000648098	3.0619
ENSGALG00000036790	74821	76716	RPS27A	protein_coding	-2.51068	7.78042	-8.52333	2.62e-05	0.000648098	3.06162
ENSGALG00000026167	1984539	2033615	PIK3R5	protein_coding	-2.39848	4.93825	-8.44652	2.8e-05	0.000655326	3.06038
ENSGALG00000012545	36217989	36226734	CYTIP	protein_coding	-5.58024	4.0078	-8.64045	2.37e-05	0.000628729	3.05785
ENSGALG00000033183	10644261	10711020	GABRQ	protein_coding	6.26486	-0.444658	8.91792	1.87e-05	0.00059073	3.05522
ENSGALG00000015422	54043441	54141518	NRG1	protein_coding	7.30978	-0.426769	8.99922	1.75e-05	0.000574284	3.04623
ENSGALG00000008060	14593473	14674699	PRKAR2B	protein_coding	2.977	1.49264	8.37092	2.99e-05	0.000671201	3.04312
ENSGALG00000037717	8855389	8892932	not available	lncRNA	4.23645	2.56992	8.40674	2.89e-05	0.000660318	3.04288
ENSGALG00000035239	24891742	24943662	GLCCI1	protein_coding	-2.36009	6.05388	-8.48027	2.72e-05	0.000654158	3.04249
ENSGALG00000000150	69289315	69296300	RPL9	protein_coding	-2.29026	8.58311	-8.48959	2.69e-05	0.000651845	3.03994
ENSGALG00000011170	33838517	33863336	WIPF3	protein_coding	4.49532	-0.036667	8.64186	2.36e-05	0.000628729	3.0391
ENSGALG00000015702	66692894	66712751	PTGR1	protein_coding	2.17394	4.78465	8.49938	2.67e-05	0.000651845	3.03898
ENSGALG00000043764	127547149	127548766	KCNS2	protein_coding	7.79683	-2.66108	9.52079	1.15e-05	0.000510445	3.03621
ENSGALG00000016911	154872629	154900156	RNF219	protein_coding	-2.74562	5.33734	-8.40974	2.89e-05	0.000660318	3.03541
ENSGALG00000011176	33867648	33902516	SCRN1	protein_coding	2.93131	3.56013	8.45136	2.78e-05	0.000655326	3.03529
ENSGALG00000011145	33525854	33528127	TRIL	protein_coding	7.07574	1.1684	8.37198	2.98e-05	0.000671201	3.029
ENSGALG00000011645	26082412	26225483	CLASP1	protein_coding	2.01637	5.11449	8.49222	2.69e-05	0.000651845	3.02639
ENSGALG00000006052	5355491	5379083	WDR48	protein_coding	2.04041	5.48924	8.49105	2.69e-05	0.000651845	3.02496
ENSGALG00000006797	10527604	10822309	ADARB2	protein_coding	3.37313	2.18	8.35192	3.04e-05	0.000676723	3.02221
ENSGALG00000034615	3514797	3523166	ANO8	protein_coding	3.14445	3.20843	8.41919	2.86e-05	0.000660318	3.02213
ENSGALG00000014258	68509592	68515621	not available	protein_coding	4.42255	0.76095	8.41357	2.88e-05	0.000660318	3.0215
ENSGALG00000004952	2025936	2028063	RPL36AL	protein_coding	-2.18879	8.06215	-8.476	2.73e-05	0.000654158	3.01842
ENSGALG00000011000	38524569	38557190	TARBP1	protein_coding	-2.96912	4.66259	-8.34183	3.06e-05	0.0006805	3.01614
ENSGALG00000006508	4750152	4964186	FGF13	protein_coding	7.22385	0.686038	8.62289	2.4e-05	0.000633257	3.0145
ENSGALG00000039468	22422446	22447957	not available	protein_coding	3.00591	4.51174	8.45981	2.76e-05	0.000655326	3.01411
ENSGALG00000002187	71751384	71806908	HSD17B4	protein_coding	1.87779	5.9953	8.47702	2.72e-05	0.000654158	3.01325
ENSGALG00000009158	12391368	12550464	CDC42BPA	protein_coding	2.60826	4.84076	8.46216	2.76e-05	0.000655326	3.01221
ENSGALG00000005490	6539294	6541961	RPS2	protein_coding	-2.24051	7.7722	-8.46849	2.74e-05	0.000655326	3.01099
ENSGALG00000008976	20850062	20974465	ADAM22	protein_coding	5.53894	0.991664	8.41516	2.87e-05	0.000660318	3.00696
ENSGALG00000011958	49664266	49678899	TEF	protein_coding	2.37646	5.77633	8.4641	2.75e-05	0.000655326	3.00534
ENSGALG00000042351	1955815	1973637	PIK3R6	protein_coding	-2.66965	4.4462	-8.33442	3.08e-05	0.0006805	3.00508
ENSGALG00000012362	30959190	31199600	THSD7B	protein_coding	3.83086	1.03054	8.35394	3.03e-05	0.000676723	3.00445
ENSGALG00000004082	6146978	6202471	TAOK1	protein_coding	2.02549	5.07279	8.45623	2.77e-05	0.000655326	2.99474
ENSGALG00000016880	145983298	146096273	UBAC2	protein_coding	-1.63378	5.86465	-8.44593	2.8e-05	0.000655326	2.99297
ENSGALG00000008369	15881970	15921221	ABCC5	protein_coding	-2.1067	6.60322	-8.45271	2.78e-05	0.000655326	2.99153
ENSGALG00000009825	33560543	33701007	SRGAP1	protein_coding	2.8223	5.14977	8.43998	2.81e-05	0.000655594	2.98883
ENSGALG00000009303	17438558	17480222	ENAH	protein_coding	2.34261	6.13408	8.44316	2.8e-05	0.000655326	2.98787
ENSGALG00000017363	7734011	7783037	C11H16ORF87	protein_coding	3.04553	5.54076	8.43588	2.82e-05	0.00065632	2.98752
ENSGALG00000034014	35022	63087	C2CD2L	protein_coding	-1.89793	5.96217	-8.42807	2.84e-05	0.000658675	2.98309
ENSGALG00000017153	180936321	180969903	RDX	protein_coding	2.43575	7.21573	8.4126	2.88e-05	0.000660318	2.98142
ENSGALG00000016094	89768123	89843165	SFXN5	protein_coding	4.58375	2.99703	8.35263	3.03e-05	0.000676723	2.98124
ENSGALG00000038722	17155446	17276941	SORBS1	protein_coding	2.59234	5.80755	8.43505	2.82e-05	0.00065632	2.98106
ENSGALG00000033376	7441139	7448075	APOH	protein_coding	8.61084	1.79238	8.32241	3.12e-05	0.000684077	2.97497
ENSGALG00000004798	5062970	5119951	MPRIP	protein_coding	2.36151	6.27764	8.42426	2.85e-05	0.000659369	2.97399
ENSGALG00000032415	7396827	7423399	SEZ6L	protein_coding	6.14467	2.27056	8.29222	3.2e-05	0.000692126	2.96739
ENSGALG00000030858	20298566	20337526	FRMD5	protein_coding	6.47872	-1.00511	8.91984	1.87e-05	0.00059073	2.96673
ENSGALG00000041353	126295052	126306005	TP53INP1	protein_coding	-2.33809	5.02622	-8.32512	3.11e-05	0.000683474	2.96564
ENSGALG00000006157	4132552	4164537	not available	protein_coding	-2.16234	5.69309	-8.38458	2.95e-05	0.00066679	2.96563
ENSGALG00000012109	5765071	5800938	EIF3M	protein_coding	-2.14398	7.12421	-8.42729	2.84e-05	0.000658675	2.96434
ENSGALG00000013098	63277443	63284355	MGST1	protein_coding	3.18269	5.48668	8.40641	2.9e-05	0.000660318	2.96333
ENSGALG00000041091	9240	9923	not available	gene_source RefSeq	4.65953	14.5672	8.30705	3.16e-05	0.000686482	2.95775
ENSGALG00000012044	56725180	57009349	ANK2	protein_coding	3.68574	7.03479	8.37236	2.98e-05	0.000671201	2.95743
ENSGALG00000048148	87362293	87533270	not available	lncRNA	3.78569	1.25754	8.27844	3.24e-05	0.000697498	2.95353
ENSGALG00000006810	12056956	12064322	ZIC4	protein_coding	7.73026	-2.2926	9.23476	1.45e-05	0.000540145	2.95197
ENSGALG00000006583	14250735	14289860	LSP1	protein_coding	-3.17644	7.05333	-8.40267	2.9e-05	0.000661449	2.95162
ENSGALG00000049026	2309015	2328588	MAP2K7	protein_coding	3.34718	3.98602	8.36913	2.99e-05	0.000671201	2.9452
ENSGALG00000012522	51608164	51618692	PVALB	protein_coding	5.04056	2.34133	8.26902	3.27e-05	0.000701673	2.94315
ENSGALG00000001463	3357695	3366101	PDIK1L	protein_coding	-2.46845	4.52169	-8.26199	3.29e-05	0.000702291	2.9382
ENSGALG00000039155	4936185	4966601	ZHX3	protein_coding	3.22268	2.91174	8.30656	3.16e-05	0.000686482	2.93569
ENSGALG00000007948	20745722	21182056	LRRC4C	protein_coding	1.87938	4.9817	8.38794	2.94e-05	0.00066679	2.93564
ENSGALG00000013900	55160010	55257947	MAP7	protein_coding	5.41781	1.64943	8.23927	3.35e-05	0.000708914	2.93392
ENSGALG00000041184	92477284	92544228	NETO1	protein_coding	6.86382	-0.0245889	8.72096	2.21e-05	0.00061274	2.93378
ENSGALG00000004483	2211235	2219474	AHSA2P	protein_coding	-2.26274	5.70622	-8.33422	3.08e-05	0.0006805	2.93265
ENSGALG00000036490	140462096	140559056	FAM49B	protein_coding	-1.97181	6.58027	-8.38629	2.95e-05	0.00066679	2.92847
ENSGALG00000036395	2272709	2649530	IGHVL	protein_coding	-5.03823	5.90203	-8.24612	3.33e-05	0.000706477	2.92567
ENSGALG00000015895	80084761	80087769	HTR1B	protein_coding	2.83598	3.94577	8.33351	3.09e-05	0.0006805	2.92565
ENSGALG00000032418	6793587	6812759	RAB26	protein_coding	4.91576	2.50649	8.25579	3.3e-05	0.000703328	2.9239
ENSGALG00000005567	8923405	9107370	MSI2	protein_coding	2.73098	4.7217	8.36825	2.99e-05	0.000671201	2.92279
ENSGALG00000005843	9001254	9014412	EEF1A2	protein_coding	9.29831	2.26173	8.24981	3.32e-05	0.000706035	2.9195
ENSGALG00000011350	29514747	29680796	NEGR1	protein_coding	6.25032	-0.364865	8.81429	2.04e-05	0.000599308	2.91896
ENSGALG00000032868	1354962	1392842	AHCYL2	protein_coding	2.9085	5.14811	8.36333	3.01e-05	0.000673066	2.91895
ENSGALG00000047557	7545188	7570209	not available	lncRNA	7.05625	-2.27839	9.42974	1.24e-05	0.000518608	2.91885
ENSGALG00000013990	56858322	56862421	RPS12	protein_coding	-2.50562	8.72858	-8.34945	3.04e-05	0.000677161	2.9181
ENSGALG00000036373	12224104	12282303	GSG1L	protein_coding	5.0841	-0.764662	8.81936	2.03e-05	0.000598468	2.91578
ENSGALG00000006192	12148432	12193954	USH1C	protein_coding	4.07212	2.69688	8.26187	3.29e-05	0.000702291	2.91539
ENSGALG00000041078	114046400	114047548	MID1IP1	protein_coding	4.89778	4.26381	8.3202	3.12e-05	0.000684383	2.91375
ENSGALG00000015898	80452926	80523317	MYO6	protein_coding	4.00852	4.03318	8.31122	3.15e-05	0.000686482	2.91359
ENSGALG00000003197	7165127	7168878	RPL7A	protein_coding	-2.10936	8.9425	-8.33482	3.08e-05	0.0006805	2.9129
ENSGALG00000001316	668262	707441	CPNE2	protein_coding	2.33087	3.98547	8.32702	3.1e-05	0.000683355	2.90992
ENSGALG00000015403	90418011	90635463	EPHA3	protein_coding	2.53381	3.23753	8.26836	3.27e-05	0.000701673	2.90428
ENSGALG00000034735	3364213	3395369	not available	protein_coding	3.84448	7.17938	8.30009	3.18e-05	0.000689379	2.90401
ENSGALG00000008045	13824729	13895027	SLC9A8	protein_coding	-2.37768	6.08852	-8.31576	3.13e-05	0.000685005	2.89795
ENSGALG00000029897	127365381	127369732	RPL30	protein_coding	-2.20495	7.9056	-8.33894	3.07e-05	0.0006805	2.89217
ENSGALG00000048656	31426083	31584810	not available	protein_coding	4.08254	-0.233184	8.50011	2.67e-05	0.000651845	2.89181
ENSGALG00000001531	3342109	3349216	FN3K	protein_coding	3.40718	3.56868	8.27851	3.24e-05	0.000697498	2.8867
ENSGALG00000032893	1135370	1139505	SHISA4	protein_coding	2.96456	3.10506	8.26497	3.28e-05	0.000702291	2.88376
ENSGALG00000007314	5319919	5399942	DSCAML1	protein_coding	4.29214	-0.209312	8.44401	2.8e-05	0.000655326	2.88359
ENSGALG00000034741	37653712	37666930	ETNPPL	protein_coding	5.29418	2.48692	8.1882	3.51e-05	0.000723683	2.87395
ENSGALG00000015326	52125584	52140386	CLTA	protein_coding	2.38995	5.46763	8.31586	3.13e-05	0.000685005	2.86934
ENSGALG00000001122	1102760	1225316	CALN1	protein_coding	5.73158	-0.466795	8.69823	2.25e-05	0.000615338	2.8684
ENSGALG00000052307	2843523	2845327	RPP25	protein_coding	8.17041	-2.53589	9.04599	1.69e-05	0.000573857	2.8681
ENSGALG00000013723	3635427	3637460	OASL	protein_coding	6.04663	5.73686	8.23246	3.37e-05	0.000710784	2.86517
ENSGALG00000027561	16965972	16968953	GNG5	protein_coding	-1.73203	5.61193	-8.29287	3.2e-05	0.000692126	2.86346
ENSGALG00000036677	106830197	106917416	ITSN1	protein_coding	1.70464	6.38627	8.30665	3.16e-05	0.000686482	2.85922
ENSGALG00000040705	8739093	8784406	not available	lncRNA	4.07616	-0.278357	8.45569	2.77e-05	0.000655326	2.85909
ENSGALG00000041371	1263417	1290391	not available	protein_coding	8.64468	-1.18202	8.81884	2.04e-05	0.000598468	2.85093
ENSGALG00000006995	12832591	12836179	APOD	protein_coding	5.80461	2.69989	8.19234	3.5e-05	0.000722605	2.85011
ENSGALG00000015305	67490385	67505356	NR2E1	protein_coding	5.45926	2.23222	8.15981	3.6e-05	0.000734527	2.8485
ENSGALG00000026490	39833011	39835915	RPS16	protein_coding	-2.49418	8.05748	-8.28585	3.22e-05	0.000694998	2.84801
ENSGALG00000028438	11298069	11305798	CLK1	protein_coding	-2.90015	5.60008	-8.20373	3.46e-05	0.000721877	2.84757
ENSGALG00000003059	5906620	5937242	HLF	protein_coding	2.065	4.079	8.25645	3.3e-05	0.000703328	2.84165
ENSGALG00000007269	10750330	10800416	GABRA3	protein_coding	10.4321	-0.608339	8.68846	2.27e-05	0.000616179	2.83634
ENSGALG00000047290	10352602	10361305	KIAA1755	protein_coding	3.50871	2.91352	8.20099	3.47e-05	0.000722262	2.83369
ENSGALG00000039652	9145396	9152907	not available	protein_coding	3.62113	0.762688	8.14988	3.63e-05	0.000737433	2.83359
ENSGALG00000042388	58251920	58452855	not available	protein_coding	4.42485	1.57156	8.12536	3.71e-05	0.000744826	2.83187
ENSGALG00000054753	1900324	1960848	not available	protein_coding	2.56267	3.875	8.24583	3.33e-05	0.000706477	2.82896
ENSGALG00000042001	35025993	35044154	not available	protein_coding	3.0382	6.75768	8.23868	3.36e-05	0.000708914	2.8263
ENSGALG00000016176	83255916	83705954	ADGRB3	protein_coding	4.59087	2.97352	8.1574	3.61e-05	0.000734527	2.82483
ENSGALG00000025945	9164659	9166088	AVD	protein_coding	8.18432	2.04298	8.1133	3.75e-05	0.000748267	2.82202
ENSGALG00000015346	86521572	86537922	NFKBIZ	protein_coding	-2.21185	5.55948	-8.215	3.43e-05	0.000716727	2.82037
ENSGALG00000032456	8331	9014	not available	gene_source RefSeq	4.2804	14.5156	8.12784	3.7e-05	0.000744826	2.81055
ENSGALG00000007839	5811385	5892244	NCAM1	protein_coding	4.60237	5.58206	8.20765	3.45e-05	0.000720394	2.80461
ENSGALG00000038528	16629075	16635829	not available	protein_coding	-3.08423	4.87334	-8.10458	3.78e-05	0.000748267	2.80394
ENSGALG00000030125	140577901	140612165	ANKRD10	protein_coding	-3.13581	7.00625	-8.22941	3.38e-05	0.000711686	2.80322
ENSGALG00000045469	2658942	2671332	BCAN	protein_coding	7.41244	0.922211	8.17392	3.55e-05	0.000728959	2.80301
ENSGALG00000045021	431018	442278	not available	protein_coding	-3.29625	4.98367	-8.10521	3.78e-05	0.000748267	2.80291
ENSGALG00000034500	97261548	97270754	CIDEA	protein_coding	4.99083	0.200411	8.17917	3.54e-05	0.000728059	2.80053
ENSGALG00000006652	9990437	10275976	DIP2C	protein_coding	2.12702	3.80026	8.19887	3.48e-05	0.000722262	2.8002
ENSGALG00000045085	20187816	20191669	IFIT5	protein_coding	6.09293	7.17654	8.12528	3.71e-05	0.000744826	2.79478
ENSGALG00000041228	21380392	21382596	SELENOP2	lncRNA	8.47014	2.17473	8.07137	3.9e-05	0.000764751	2.78222
ENSGALG00000014203	69176886	69198132	PARVG	protein_coding	-2.54317	4.99213	-8.12861	3.7e-05	0.000744826	2.77993
ENSGALG00000027641	8728278	8740918	DUSP14	protein_coding	3.19369	4.23296	8.19675	3.48e-05	0.000722262	2.77957
ENSGALG00000032002	37708385	37711694	RPL34	protein_coding	-2.37601	7.40447	-8.22335	3.4e-05	0.00071347	2.77946
ENSGALG00000033232	10817553	10823089	LMAN2	protein_coding	-2.14301	4.8605	-8.12183	3.72e-05	0.000744826	2.77617
ENSGALG00000036044	539900	553657	not available	protein_coding	2.52733	4.04928	8.19219	3.5e-05	0.000722605	2.77221
ENSGALG00000015835	105503331	105582844	GRIK1	protein_coding	4.42963	2.38038	8.08937	3.83e-05	0.000753476	2.77192
ENSGALG00000014648	59940610	59957212	CETN3	protein_coding	2.11041	4.62135	8.19146	3.5e-05	0.000722605	2.7702
ENSGALG00000043831	31044021	31050599	LRRC73	protein_coding	4.12799	2.43234	8.09645	3.81e-05	0.000750621	2.76859
ENSGALG00000037540	115212	131015	PLEKHO1	protein_coding	-2.5839	5.50203	-8.13395	3.68e-05	0.00074389	2.76461
ENSGALG00000020788	15082040	15139517	not available	protein_coding	3.60509	1.39009	8.04619	3.99e-05	0.000780225	2.76437
ENSGALG00000001362	2929279	2937676	CLK3	protein_coding	-2.42724	5.01694	-8.09509	3.81e-05	0.000750621	2.76417
ENSGALG00000043657	40001158	40021495	not available	lncRNA	5.7624	-1.13978	8.68754	2.27e-05	0.000616179	2.76072
ENSGALG00000009052	8705197	8715863	LBH	protein_coding	-3.1959	6.83607	-8.17375	3.55e-05	0.000728959	2.76072
ENSGALG00000036742	2690575	2780557	CASTOR2	protein_coding	2.21335	3.26815	8.10827	3.77e-05	0.000748267	2.7553
ENSGALG00000009450	18423363	18445768	DUSP10	protein_coding	-2.14687	5.40997	-8.1433	3.65e-05	0.000740753	2.75498
ENSGALG00000000251	4040247	4045220	CD79B	protein_coding	-6.10583	4.80027	-8.10728	3.77e-05	0.000748267	2.75026
ENSGALG00000047242	1143449	1161104	MAST1	protein_coding	2.72751	1.95905	8.03202	4.04e-05	0.000783991	2.74934
ENSGALG00000001645	8511817	8555334	KCNT1	protein_coding	4.32863	-0.253589	8.23477	3.37e-05	0.000710352	2.74619
ENSGALG00000031932	111540937	111555286	AGPAT3	protein_coding	2.51134	3.46412	8.12255	3.72e-05	0.000744826	2.74325
ENSGALG00000047739	12304536	12329922	not available	lncRNA	7.78038	-1.33088	8.77065	2.12e-05	0.000611884	2.74198
ENSGALG00000044797	53269472	53282009	not available	lncRNA	3.92407	1.49417	8.00689	4.13e-05	0.000788836	2.73128
ENSGALG00000037050	703621	707046	FABP3	protein_coding	4.34893	1.84632	8.01016	4.12e-05	0.000788836	2.72879
ENSGALG00000014528	77952924	77962832	ENO2	protein_coding	5.83596	2.31415	8.02051	4.08e-05	0.000788785	2.72812
ENSGALG00000034649	5223979	5345307	TOX3	protein_coding	5.69115	0.516875	8.1072	3.77e-05	0.000748267	2.72439
ENSGALG00000003939	4484819	4487194	KLF2	protein_coding	-3.75343	5.21419	-8.02419	4.07e-05	0.000788523	2.72433
ENSGALG00000007519	15965524	15992654	ACBD5	protein_coding	2.52922	5.75496	8.1575	3.61e-05	0.000734527	2.72414
ENSGALG00000014447	27452882	27469311	AK3	protein_coding	2.77901	5.55251	8.15388	3.62e-05	0.000735824	2.72398
ENSGALG00000032889	9716580	9743410	RBFOX3	protein_coding	5.36936	0.956525	8.02017	4.08e-05	0.000788785	2.72279
ENSGALG00000005204	8386812	8392109	not available	protein_coding	-5.00195	3.64796	-8.2162	3.42e-05	0.000716727	2.71638
ENSGALG00000000533	1584188	1590134	SRSF3	protein_coding	-2.01355	7.17356	-8.16025	3.6e-05	0.000734527	2.71603
ENSGALG00000039659	9908004	10213943	not available	protein_coding	5.42139	1.97581	7.98856	4.2e-05	0.000795672	2.71091
ENSGALG00000038902	238271	241790	PIM1	protein_coding	-2.52522	4.29189	-7.99976	4.16e-05	0.000791503	2.70616
ENSGALG00000007386	10116735	10130095	LUC7L3	protein_coding	-3.0957	7.08708	-8.12271	3.72e-05	0.000744826	2.70379
ENSGALG00000002487	3081466	3120971	SFSWAP	protein_coding	-2.45794	6.26439	-8.10994	3.76e-05	0.000748267	2.70173
ENSGALG00000000607	349399	353524	GPR37L1	protein_coding	8.71203	1.43186	8.01799	4.09e-05	0.000788785	2.69758
ENSGALG00000008795	27574464	27600048	GPAM	protein_coding	3.1915	2.71172	8.03273	4.03e-05	0.000783991	2.69688
ENSGALG00000041764	82266243	82292941	VSTM2A	protein_coding	8.0356	-1.05837	8.6028	2.44e-05	0.000633451	2.68789
ENSGALG00000001727	1887126	1890661	LZTS1	protein_coding	3.00392	1.9478	7.95719	4.32e-05	0.000809654	2.68421
ENSGALG00000015379	89826120	89837361	TAGLN3	protein_coding	4.6552	2.4177	7.9933	4.18e-05	0.000794104	2.68376
ENSGALG00000011798	48243645	48250223	HEBP1	protein_coding	2.83695	5.36451	8.09928	3.8e-05	0.000750621	2.67302
ENSGALG00000048972	6831508	6876170	not available	protein_coding	4.33276	0.269555	8.03406	4.03e-05	0.000783991	2.67005
ENSGALG00000038873	5868146	5903595	not available	lncRNA	3.56329	3.09325	8.01918	4.08e-05	0.000788785	2.66891
ENSGALG00000036621	73496003	73506423	ZCCHC4	protein_coding	-2.46898	4.78697	-7.97412	4.25e-05	0.000803884	2.66878
ENSGALG00000009139	18046383	18056099	TMEM185A	protein_coding	-2.10514	5.5201	-8.04711	3.98e-05	0.000780225	2.66824
ENSGALG00000040351	660043	672952	ACAP1	protein_coding	-4.21324	3.90607	-7.9677	4.28e-05	0.00080755	2.66497
ENSGALG00000027961	1074042	1081172	PCASP2	protein_coding	-6.38262	4.55681	-8.13453	3.68e-05	0.00074389	2.66416
ENSGALG00000041238	8964516	8989416	not available	protein_coding	4.50164	1.61555	7.93222	4.42e-05	0.000823498	2.66346
ENSGALG00000008314	19004930	19018578	ARL8B	protein_coding	1.94544	5.90891	8.09725	3.81e-05	0.000750621	2.66203
ENSGALG00000032231	2609635	2624278	C4	protein_coding	-3.53097	4.05961	-7.93022	4.43e-05	0.000823952	2.65861
ENSGALG00000033671	172661162	172776030	FREM2	protein_coding	4.5088	0.689057	7.96335	4.3e-05	0.000808673	2.65823
ENSGALG00000014726	18063446	18207759	RAB3C	protein_coding	4.74643	0.38031	7.99329	4.18e-05	0.000794104	2.65682
ENSGALG00000009864	22364629	22387324	TRAF5	protein_coding	-2.83521	4.77545	-7.95904	4.31e-05	0.000809654	2.65451
ENSGALG00000020292	10827137	10859217	GABRE	protein_coding	7.22173	1.89006	7.91291	4.5e-05	0.000831304	2.64659
ENSGALG00000012377	31246874	31261994	HNMT	protein_coding	2.58996	1.88909	7.9122	4.5e-05	0.000831304	2.6457
ENSGALG00000015089	83026159	83080167	GAP43	protein_coding	7.27971	0.276352	8.17828	3.54e-05	0.000728059	2.63994
ENSGALG00000039587	15796600	15900738	SYNDIG1	protein_coding	3.52892	2.13182	7.91582	4.49e-05	0.000830651	2.62763
ENSGALG00000002028	15029907	15042718	GPRC5B	protein_coding	3.37736	0.954145	7.90672	4.52e-05	0.000833388	2.62754
ENSGALG00000008940	25427166	25520280	not available	protein_coding	4.93681	-0.14597	8.10809	3.77e-05	0.000748267	2.62557
ENSGALG00000031355	3025104	3417683	not available	protein_coding	-3.39971	3.93459	-7.88775	4.6e-05	0.000839477	2.62418
ENSGALG00000035065	111903414	111904526	FAM110B	protein_coding	4.4876	0.84924	7.89993	4.55e-05	0.000837475	2.621
ENSGALG00000055056	6841618	6849387	not available	protein_coding	3.2986	3.05875	7.96498	4.29e-05	0.000808511	2.62017
ENSGALG00000004594	13851648	13855558	Ii	protein_coding	-4.01505	9.96052	-7.98826	4.2e-05	0.000795672	2.61625
ENSGALG00000047410	6533009	6537022	not available	lncRNA	-2.69164	5.02701	-7.92069	4.47e-05	0.000828003	2.61562
ENSGALG00000023886	1828066	1959021	ZNF804A	protein_coding	3.98725	0.0739303	8.00492	4.14e-05	0.000788836	2.61529
ENSGALG00000054566	9064454	9097632	not available	lncRNA	6.03466	-0.578969	8.39442	2.93e-05	0.000664344	2.61087
ENSGALG00000015297	67292563	67374494	not available	protein_coding	2.19615	4.0959	8.01584	4.1e-05	0.000788836	2.60623
ENSGALG00000000104	1089542	1098705	CRY4	protein_coding	3.72173	1.33868	7.86531	4.7e-05	0.000846488	2.60569
ENSGALG00000007416	5480338	5485277	CD3E	protein_coding	-5.63785	5.38595	-7.86808	4.69e-05	0.000845401	2.60486
ENSGALG00000005241	11352669	11379958	DYNC1LI2	protein_coding	1.9473	5.87175	8.0339	4.03e-05	0.000783991	2.59997
ENSGALG00000008860	16693260	16706646	LONRF3	protein_coding	2.53374	4.39281	8.01422	4.1e-05	0.000788836	2.59729
ENSGALG00000001051	2503214	2516531	LDLRAP1	protein_coding	-2.91862	4.98432	-7.88913	4.6e-05	0.000839477	2.59134
ENSGALG00000037131	1413471	1450243	not available	pseudogene	2.85013	2.8857	7.89727	4.56e-05	0.000837475	2.58612
ENSGALG00000007467	14762054	14852340	SLC25A26	protein_coding	1.63368	4.83839	8.00792	4.13e-05	0.000788836	2.58212
ENSGALG00000006217	6928671	6931688	S100B	protein_coding	5.83292	1.07252	7.84075	4.81e-05	0.000849868	2.58107
ENSGALG00000037377	52002017	52109904	TULP4	protein_coding	2.00164	2.85499	7.8834	4.62e-05	0.000839477	2.57899
ENSGALG00000006851	6565250	6989919	not available	protein_coding	5.24655	2.06362	7.84953	4.77e-05	0.000849868	2.57719
ENSGALG00000037943	7057348	7132158	PRKCB	protein_coding	-1.59745	6.44371	-8.00585	4.13e-05	0.000788836	2.56853
ENSGALG00000031448	9369546	9397799	MAPK6	protein_coding	2.30635	7.5104	7.96048	4.31e-05	0.000809654	2.56831
ENSGALG00000008885	13988323	14095263	PDE1A	protein_coding	2.4791	2.60414	7.84197	4.8e-05	0.000849868	2.56687
ENSGALG00000033447	4016011	4022377	H2AFV	protein_coding	-2.22209	4.5409	-7.87323	4.66e-05	0.000842439	2.56671
ENSGALG00000009995	34982476	35237118	AKAP6	protein_coding	4.57677	1.95861	7.82983	4.86e-05	0.000851611	2.56
ENSGALG00000014069	22418650	22435035	TP53I11	protein_coding	3.44928	1.57175	7.81581	4.92e-05	0.00085962	2.5586
ENSGALG00000009725	30796985	30824895	SCG5	protein_coding	3.4414	3.07437	7.8979	4.56e-05	0.000837475	2.55411
ENSGALG00000012061	28185901	28203831	not available	protein_coding	4.3374	2.70637	7.88037	4.63e-05	0.000839477	2.55033
ENSGALG00000041621	148338397	148344678	LY6E	protein_coding	4.56599	8.18768	7.85868	4.73e-05	0.000846488	2.55027
ENSGALG00000026716	1399710	1430678	CELF5	protein_coding	4.11195	0.616235	7.83648	4.83e-05	0.000850155	2.54403
ENSGALG00000050058	85498153	85557858	REEP1	protein_coding	2.74414	4.85703	7.9564	4.32e-05	0.000809654	2.53726
ENSGALG00000015066	66714941	66745219	WASF1	protein_coding	4.61894	1.65386	7.78927	5.04e-05	0.000874668	2.53632
ENSGALG00000006037	10137401	10148820	MCM2	protein_coding	-3.11008	3.82527	-7.7808	5.08e-05	0.000875405	2.52945
ENSGALG00000042822	32936040	32986423	TAX1BP1	protein_coding	1.82633	7.08431	7.92818	4.44e-05	0.000824447	2.52092
ENSGALG00000014681	57335212	57363032	PCSK1	protein_coding	5.13555	-0.200891	7.98046	4.23e-05	0.000800298	2.5197
ENSGALG00000040098	148865563	148883104	EEF1D	protein_coding	-2.0543	8.65115	-7.92489	4.45e-05	0.000825877	2.51943
ENSGALG00000000209	577317	581857	PRNP	protein_coding	3.091	7.53697	7.88815	4.6e-05	0.000839477	2.51795
ENSGALG00000016142	110239567	110260524	MX1	protein_coding	5.50231	5.50566	7.88258	4.63e-05	0.000839477	2.51691
ENSGALG00000017200	186489972	186536071	MTMR2	protein_coding	1.90143	6.0443	7.94192	4.38e-05	0.000818316	2.51599
ENSGALG00000003128	2544324	2553966	EDEM2	protein_coding	-3.55796	3.9259	-7.76661	5.15e-05	0.000876703	2.51538
ENSGALG00000002198	1344641	1359497	FHOD1	protein_coding	-3.33375	4.63292	-7.76956	5.13e-05	0.000876703	2.51293
ENSGALG00000013057	62069663	62083647	not available	protein_coding	3.72586	5.72685	7.90839	4.52e-05	0.000833162	2.51279
ENSGALG00000002519	3403876	3423372	SLC25A33	protein_coding	3.51003	3.07803	7.86215	4.71e-05	0.000846488	2.50931
ENSGALG00000014933	24225243	24240761	HEXB	protein_coding	-3.12764	4.43772	-7.76731	5.14e-05	0.000876703	2.50478
ENSGALG00000007793	12557477	12569502	UPRT	protein_coding	-2.1417	4.7352	-7.81011	4.94e-05	0.000862755	2.503
ENSGALG00000032190	32473	39771	MICAL1	protein_coding	-6.28537	4.77437	-7.83502	4.83e-05	0.000850155	2.49883
ENSGALG00000012156	29190336	29372124	DPP10	protein_coding	2.55664	3.84684	7.84882	4.77e-05	0.000849868	2.4944
ENSGALG00000038933	61282801	61286154	FABP7	protein_coding	3.11621	4.05626	7.88883	4.6e-05	0.000839477	2.49433
ENSGALG00000003323	2532308	2633462	NECAB2	protein_coding	3.36845	3.5042	7.85972	4.72e-05	0.000846488	2.49196
ENSGALG00000009686	23715866	23846194	PPP1R9A	protein_coding	2.2738	3.5557	7.83856	4.82e-05	0.000849868	2.49111
ENSGALG00000027805	2800575	2802906	not available	protein_coding	-3.2032	4.27214	-7.7423	5.27e-05	0.000881486	2.48845
ENSGALG00000010217	21279840	21291575	not available	protein_coding	3.44939	5.45709	7.89032	4.59e-05	0.000839477	2.4853
ENSGALG00000032958	49138836	49243786	AMPH	protein_coding	6.59826	1.10981	7.74958	5.23e-05	0.000881401	2.48499
ENSGALG00000006076	14754116	14817923	RASGEF1C	protein_coding	3.16799	2.56625	7.78117	5.08e-05	0.000875405	2.4822
ENSGALG00000011208	46447365	46463696	HELQ	protein_coding	-2.88164	3.77097	-7.71875	5.38e-05	0.000884534	2.47377
ENSGALG00000015977	88402221	88446642	SMOX	protein_coding	2.61488	4.24988	7.88228	4.63e-05	0.000839477	2.47188
ENSGALG00000016421	96183941	96191112	ITGB1BP1	protein_coding	-2.54622	5.08995	-7.78081	5.08e-05	0.000875405	2.47155
ENSGALG00000026159	10873094	10890137	PDLIM7	protein_coding	-3.65511	4.29392	-7.71665	5.39e-05	0.000884534	2.4715
ENSGALG00000026359	22805740	22810788	SERTAD4	protein_coding	3.41449	1.37893	7.71523	5.4e-05	0.000884719	2.46919
ENSGALG00000026153	1303681	1319424	FOXO6	protein_coding	3.99665	1.70347	7.72706	5.34e-05	0.000884534	2.46714
ENSGALG00000004266	5040872	5047576	TNFAIP8L1	protein_coding	-3.95498	3.79997	-7.72538	5.35e-05	0.000884534	2.46526
ENSGALG00000007426	15687491	15728548	MKX	protein_coding	4.86587	0.3529	7.75907	5.18e-05	0.000880305	2.46267
ENSGALG00000040266	50700827	50894639	GLI3	protein_coding	2.20287	2.67278	7.75407	5.21e-05	0.000881401	2.46238
ENSGALG00000047969	147995622	147999097	not available	lncRNA	7.43219	-2.529	8.4644	2.75e-05	0.000655326	2.46172
ENSGALG00000044141	46320491	46324671	THAP9	protein_coding	-2.51882	3.86824	-7.70523	5.45e-05	0.000889043	2.45745
ENSGALG00000001521	2575317	2583331	VPS26B	protein_coding	2.87013	3.89291	7.84315	4.8e-05	0.000849868	2.45518
ENSGALG00000005549	8884139	8898622	CUEDC1	protein_coding	2.4016	3.85791	7.83904	4.81e-05	0.000849868	2.45205
ENSGALG00000004357	13735681	13748138	ANXA6	protein_coding	-2.38726	7.48999	-7.87976	4.64e-05	0.000839477	2.45072
ENSGALG00000009602	18273898	18440953	MYO3B	protein_coding	5.73723	0.875213	7.73895	5.28e-05	0.000882129	2.4507
ENSGALG00000054463	35707479	35757012	not available	lncRNA	4.47149	-0.311722	7.93363	4.41e-05	0.00082348	2.44997
ENSGALG00000037274	9836467	9847105	SNPH	protein_coding	6.00034	-1.05784	8.13399	3.68e-05	0.00074389	2.44659
ENSGALG00000014938	102443796	102465867	ABHD3	protein_coding	9.34359	2.67134	7.69028	5.53e-05	0.000895943	2.43881
ENSGALG00000016205	111372132	111410212	PDXK	protein_coding	3.66603	3.96401	7.82439	4.88e-05	0.000854868	2.43723
ENSGALG00000047589	108216114	108221322	not available	protein_coding	7.93223	-1.94672	8.26075	3.29e-05	0.000702291	2.4369
ENSGALG00000032836	112544502	112593382	not available	protein_coding	4.73427	-0.653147	8.04124	4e-05	0.000782675	2.43595
ENSGALG00000034021	12607096	12628542	not available	lncRNA	-4.60077	3.85654	-7.68648	5.55e-05	0.000895943	2.43251
ENSGALG00000037067	132199298	132219771	EIF3E	protein_coding	-2.01665	7.91847	-7.85081	4.76e-05	0.000849868	2.42741
ENSGALG00000013356	2475894	2486807	IKBKE	protein_coding	-3.54601	4.18989	-7.66804	5.64e-05	0.000898844	2.42739
ENSGALG00000004059	6707025	6745503	LRRC49	protein_coding	3.22719	1.77866	7.66927	5.64e-05	0.000898844	2.42699
ENSGALG00000030554	2978863	2999591	KCNN3	protein_coding	6.80131	1.69684	7.66758	5.65e-05	0.000898844	2.42659
ENSGALG00000054339	30464773	30490172	not available	protein_coding	-2.68339	4.52215	-7.68891	5.53e-05	0.000895943	2.42155
ENSGALG00000026687	22482907	22488774	PLCD4	protein_coding	2.61482	1.75905	7.66541	5.66e-05	0.000898844	2.42045
ENSGALG00000000109	9856717	9860064	AFMID	protein_coding	-3.96095	3.77125	-7.68486	5.56e-05	0.000896175	2.41845
ENSGALG00000004637	6800175	6808318	not available	protein_coding	-3.95102	4.51677	-7.65673	5.7e-05	0.000900003	2.41723
ENSGALG00000047746	33745802	33940089	not available	lncRNA	6.05049	0.0260525	7.83393	4.84e-05	0.000850155	2.41118
ENSGALG00000037065	3559479	3564721	SC5D	protein_coding	2.37234	4.35256	7.81617	4.92e-05	0.00085962	2.40738
ENSGALG00000000394	1352712	1360431	SLC6A17	protein_coding	5.13009	1.6693	7.66163	5.68e-05	0.000899093	2.40659
ENSGALG00000004437	22593889	22715686	LHFPL2	protein_coding	2.94444	2.10583	7.67356	5.61e-05	0.000898844	2.40526
ENSGALG00000033966	193461898	193803700	TENM4	protein_coding	2.811	2.61875	7.68631	5.55e-05	0.000895943	2.4033
ENSGALG00000021304	11028611	11066332	RANBP3L	protein_coding	4.19074	0.643377	7.68247	5.57e-05	0.000897195	2.40105
ENSGALG00000016276	86081964	86389548	KHDRBS2	protein_coding	4.50212	1.67285	7.64163	5.79e-05	0.000906357	2.39762
ENSGALG00000005886	9783481	9807365	WSCD1	protein_coding	3.27361	2.8387	7.71794	5.39e-05	0.000884534	2.39447
ENSGALG00000010125	34082296	34104242	CSGALNACT1	protein_coding	3.90386	2.27421	7.65596	5.71e-05	0.000900003	2.39338
ENSGALG00000012407	31850143	32428239	LRP1B	protein_coding	5.17962	1.83222	7.63045	5.85e-05	0.000911143	2.39153
ENSGALG00000003284	6608206	6621462	CRLF3	protein_coding	-2.12994	6.24315	-7.80929	4.95e-05	0.000862755	2.39068
ENSGALG00000035916	18179810	18393764	SHANK2	protein_coding	4.07919	2.0456	7.64804	5.75e-05	0.000903806	2.38922
ENSGALG00000050984	58561598	58573327	not available	lncRNA	2.89747	1.46987	7.62409	5.88e-05	0.000913631	2.3878
ENSGALG00000005831	7780562	7905039	DNAI1	protein_coding	3.3085	0.489225	7.66538	5.66e-05	0.000898844	2.38597
ENSGALG00000037997	128211045	128243190	not available	protein_coding	6.0039	-0.419965	7.83971	4.81e-05	0.000849868	2.3854
ENSGALG00000025804	16077580	16087791	CLCN2	protein_coding	5.53799	-1.41936	8.19705	3.48e-05	0.000722262	2.38524
ENSGALG00000035737	56938937	56940101	not available	lncRNA	4.59395	-0.803766	7.95173	4.34e-05	0.000812065	2.38403
ENSGALG00000011456	45821229	45909169	CDK17	protein_coding	1.80085	5.60934	7.8068	4.96e-05	0.000863718	2.37921
ENSGALG00000038972	4433333	4455831	not available	pseudogene	-2.28042	4.40309	-7.65174	5.73e-05	0.000902607	2.3753
ENSGALG00000049524	15045267	15059412	not available	lncRNA	-3.36791	5.72498	-7.69184	5.52e-05	0.000895943	2.37317
ENSGALG00000033038	45981247	46001437	STARD3NL	protein_coding	-1.77667	5.57032	-7.75511	5.2e-05	0.000881401	2.37235
ENSGALG00000001690	8067187	8204642	GABRB2	protein_coding	8.55035	1.13722	7.67318	5.62e-05	0.000898844	2.37154
ENSGALG00000048239	11170653	11180333	not available	protein_coding	3.02354	5.06592	7.78213	5.07e-05	0.000875405	2.37121
ENSGALG00000012647	53713025	53802913	RFX4	protein_coding	9.64765	1.30892	7.76043	5.18e-05	0.000880305	2.3697
ENSGALG00000029702	623897	633480	not available	pseudogene	-2.47764	6.5689	-7.77371	5.11e-05	0.000876703	2.36901
ENSGALG00000029724	41302040	41320388	MTURN	protein_coding	2.91756	4.32027	7.76915	5.14e-05	0.000876703	2.36666
ENSGALG00000025796	93689037	93695541	ADI1	protein_coding	2.4089	5.57347	7.78296	5.07e-05	0.000875405	2.363
ENSGALG00000040436	16267297	16299782	GAD2	protein_coding	9.42747	-0.990722	8.01133	4.11e-05	0.000788836	2.36252
ENSGALG00000039206	3788778	3793564	ARID5A	protein_coding	2.63255	4.3101	7.76926	5.13e-05	0.000876703	2.36169
ENSGALG00000036238	49121234	49152488	LUC7L2	protein_coding	-1.83642	6.18146	-7.7727	5.12e-05	0.000876703	2.36138
ENSGALG00000004394	6712367	6730379	not available	protein_coding	2.85228	1.78734	7.60213	6e-05	0.000922007	2.35821
ENSGALG00000037504	190028	207682	CFAP36	protein_coding	3.7484	4.84244	7.75031	5.23e-05	0.000881401	2.35766
ENSGALG00000043352	194557	243536	not available	protein_coding	2.83533	3.94127	7.73736	5.29e-05	0.00088243	2.35684
ENSGALG00000002239	15224075	15238698	REXO5	protein_coding	-2.66789	4.43264	-7.61014	5.96e-05	0.000920941	2.35534
ENSGALG00000021688	985592	989803	CD320	protein_coding	-2.94595	3.66362	-7.58874	6.08e-05	0.00092515	2.35503
ENSGALG00000011432	50105817	50190209	CDC42BPB	protein_coding	2.17369	6.52535	7.76709	5.15e-05	0.000876703	2.35467
ENSGALG00000010026	27329669	27359503	PPP1CB	protein_coding	2.00679	6.52573	7.76801	5.14e-05	0.000876703	2.35406
ENSGALG00000008072	13511411	13553410	CHRDL1	protein_coding	2.51872	3.20669	7.66947	5.64e-05	0.000898844	2.35311
ENSGALG00000047586	21375203	21406692	not available	lncRNA	7.39494	-1.75327	8.16857	3.57e-05	0.000731306	2.35306
ENSGALG00000014943	24164781	24196348	FAM169A	protein_coding	4.22788	-0.203776	7.74095	5.27e-05	0.000881486	2.35274
ENSGALG00000011209	48603440	48669491	EVL	protein_coding	-1.92172	7.36676	-7.7761	5.1e-05	0.000876703	2.34843
ENSGALG00000008616	2195780	2233577	DDR1	protein_coding	3.13755	4.14184	7.74438	5.26e-05	0.000881486	2.34637
ENSGALG00000004874	6409998	6416533	PPIH	protein_coding	-1.73918	4.92751	-7.68798	5.54e-05	0.000895943	2.34506
ENSGALG00000014616	2122187	2123328	MT3	protein_coding	5.45066	4.9213	7.7068	5.44e-05	0.000888728	2.34452
ENSGALG00000002197	4020555	4032068	NPM1	protein_coding	-2.55791	8.87723	-7.74838	5.24e-05	0.000881401	2.34338
ENSGALG00000012480	35101444	35110812	NMI	protein_coding	3.07607	6.83713	7.72644	5.34e-05	0.000884534	2.34326
ENSGALG00000013060	79237722	79440729	ADCY2	protein_coding	3.76934	1.85452	7.5904	6.07e-05	0.00092515	2.34261
ENSGALG00000010554	31979443	32020628	not available	protein_coding	2.26951	2.75146	7.62554	5.87e-05	0.000913631	2.34003
ENSGALG00000037401	4228395	4240381	IDH3A	protein_coding	2.17587	6.37793	7.74484	5.25e-05	0.000881486	2.33402
ENSGALG00000051559	3837605	3840350	not available	lncRNA	3.48613	1.06384	7.57188	6.18e-05	0.00093121	2.33395
ENSGALG00000032736	9973818	10066081	MGLL	protein_coding	2.67381	6.74376	7.7293	5.33e-05	0.000884534	2.33384
ENSGALG00000009840	33758984	33785156	TBK1	protein_coding	-1.72709	5.98445	-7.74131	5.27e-05	0.000881486	2.33253
ENSGALG00000027192	42207171	42220099	NTS	protein_coding	5.77992	-0.531596	7.86094	4.72e-05	0.000846488	2.33193
ENSGALG00000039120	3930912	3957545	NBEAL2	protein_coding	-2.52038	5.85671	-7.70814	5.44e-05	0.000888606	2.33086
ENSGALG00000007125	13147629	13581750	PARD3	protein_coding	1.88869	4.91397	7.7472	5.24e-05	0.000881401	2.33054
ENSGALG00000008934	17701501	17719909	PIK3CA	protein_coding	1.79928	5.08127	7.75285	5.21e-05	0.000881401	2.32862
ENSGALG00000037332	49164561	49178507	IGFBP7	protein_coding	-3.69503	7.50493	-7.73196	5.32e-05	0.000883863	2.32626
ENSGALG00000011572	50822509	50872096	ASPG	protein_coding	3.45776	5.87384	7.72071	5.37e-05	0.000884534	2.32525
ENSGALG00000004170	5355077	5367709	ADA	protein_coding	-2.0748	4.47747	-7.60746	5.97e-05	0.000921848	2.32351
ENSGALG00000041900	2475257	2530889	DLG3	protein_coding	1.85531	4.24128	7.72153	5.37e-05	0.000884534	2.3216
ENSGALG00000001849	2917890	2962756	BSN	protein_coding	3.64458	1.92476	7.5877	6.09e-05	0.00092515	2.3191
ENSGALG00000017291	73191857	73320608	FAR2	protein_coding	2.2987	4.71869	7.73432	5.3e-05	0.00088322	2.31909
ENSGALG00000053095	42525	47791	PC	protein_coding	3.90801	1.9549	7.58953	6.08e-05	0.00092515	2.31906
ENSGALG00000029392	132652407	132762481	GABRB3	protein_coding	5.38174	-0.344374	7.78807	5.05e-05	0.000874668	2.31898
ENSGALG00000015531	79530610	79704158	not available	protein_coding	4.01929	2.96421	7.65814	5.7e-05	0.000900003	2.31882
ENSGALG00000002335	2360795	2623950	DOCK3	protein_coding	3.85881	2.83414	7.6389	5.8e-05	0.000906746	2.31786
ENSGALG00000016555	104935442	104949071	HADHB	protein_coding	2.58818	6.09222	7.72349	5.36e-05	0.000884534	2.31474
ENSGALG00000016027	107912724	107920067	CBR1	protein_coding	3.25925	6.10954	7.71062	5.42e-05	0.000887543	2.31356
ENSGALG00000046817	11602708	11637021	not available	protein_coding	7.83863	-0.80152	8.00542	4.13e-05	0.000788836	2.30771
ENSGALG00000004871	13986141	14015668	RPS24	protein_coding	-2.73864	9.44788	-7.69793	5.49e-05	0.000894137	2.30688
ENSGALG00000001348	2262969	2307564	TEKT3	protein_coding	2.78535	0.913433	7.54422	6.34e-05	0.000944463	2.30664
ENSGALG00000000478	4897150	5049377	TANC2	protein_coding	2.9675	1.90947	7.54025	6.37e-05	0.000946925	2.30509
ENSGALG00000008347	23721124	23734856	ATG13	protein_coding	2.1432	4.74807	7.72247	5.36e-05	0.000884534	2.30463
ENSGALG00000036093	367531	376406	PTPN7	protein_coding	-6.11632	4.65558	-7.60342	6e-05	0.000921848	2.30246
ENSGALG00000054153	35890562	35890827	not available	pseudogene	8.42619	-2.20151	8.03853	4.01e-05	0.000783549	2.30074
ENSGALG00000006908	12637636	12769122	DLG1	protein_coding	1.69635	6.36204	7.71665	5.39e-05	0.000884534	2.29683
ENSGALG00000012775	63286294	63299774	TFAP2A	protein_coding	6.92282	-1.87156	8.22758	3.39e-05	0.000711818	2.29495
ENSGALG00000026973	104848397	104859189	KIF3C	protein_coding	2.95395	1.29802	7.52232	6.48e-05	0.000953539	2.29445
ENSGALG00000010770	26738333	26787906	SCIN	protein_coding	-3.02049	5.84794	-7.64634	5.76e-05	0.000904283	2.29394
ENSGALG00000010721	25257022	25429515	GLIS1	protein_coding	4.55201	0.00864598	7.66329	5.67e-05	0.000899093	2.28941
ENSGALG00000031971	53559937	54180710	CNTNAP2	protein_coding	3.25715	2.95788	7.61052	5.96e-05	0.000920941	2.28932
ENSGALG00000030436	10776	11126	not available	gene_source RefSeq	4.42351	11.1189	7.52312	6.47e-05	0.000953539	2.28827
ENSGALG00000016724	131416725	131429820	RGN	protein_coding	4.09764	3.57997	7.64967	5.74e-05	0.000903393	2.28411
ENSGALG00000015332	52349944	52449580	CPLX1	protein_coding	6.74921	-0.470851	7.84207	4.8e-05	0.000849868	2.28264
ENSGALG00000008855	10164257	10188294	UGP2	protein_coding	2.99451	6.70314	7.67026	5.63e-05	0.000898844	2.27866
ENSGALG00000012367	58124994	58156481	TRIM9	protein_coding	5.22699	1.43281	7.514	6.53e-05	0.000955674	2.27702
ENSGALG00000050931	4091972	4099771	not available	protein_coding	7.02794	1.03759	7.51001	6.55e-05	0.000957265	2.2762
ENSGALG00000003235	9754369	9793178	not available	protein_coding	1.73332	4.77295	7.68732	5.54e-05	0.000895943	2.27363
ENSGALG00000030534	8822435	8852860	SYT17	protein_coding	5.83023	-0.364012	7.84128	4.8e-05	0.000849868	2.27325
ENSGALG00000001442	2144948	2396494	OPCML	protein_coding	4.62789	-0.349659	7.75845	5.19e-05	0.000880305	2.27188
ENSGALG00000009621	4573328	4577556	ACTB	protein_coding	-1.8664	11.6604	-7.55945	6.25e-05	0.000935512	2.26951
ENSGALG00000002958	10092468	10198054	DNER	protein_coding	3.92968	0.8905	7.49308	6.66e-05	0.000965314	2.2663
ENSGALG00000043460	17025522	17026706	SOX2	protein_coding	9.84245	-0.503687	7.78807	5.05e-05	0.000874668	2.26171
ENSGALG00000009302	30231251	30236803	EMX2	protein_coding	4.78912	0.582141	7.49483	6.65e-05	0.000965314	2.25897
ENSGALG00000027579	106990188	107038093	MRPS6	protein_coding	-2.34224	6.3394	-7.65796	5.7e-05	0.000900003	2.25703
ENSGALG00000015183	106515195	106545790	not available	protein_coding	-1.98417	4.40483	-7.54586	6.33e-05	0.000944463	2.25602
ENSGALG00000010324	34930600	34949275	MRPL1	protein_coding	-1.95901	5.03251	-7.58511	6.1e-05	0.000925456	2.25462
ENSGALG00000035718	90778761	90785762	DOK1	protein_coding	-3.5851	3.29128	-7.49048	6.68e-05	0.000965491	2.2541
ENSGALG00000026401	8983486	8992851	FAM104A	protein_coding	-2.11308	5.39586	-7.60084	6.01e-05	0.000922162	2.25263
ENSGALG00000010459	39428868	39440884	VIPAS39	protein_coding	-1.84131	4.93349	-7.58007	6.13e-05	0.000925922	2.25179
ENSGALG00000051152	3207229	3214856	not available	protein_coding	3.30261	0.498559	7.52098	6.48e-05	0.000953799	2.24925
ENSGALG00000000802	19719050	19722530	DHODH	protein_coding	-3.09394	3.13318	-7.49235	6.66e-05	0.000965314	2.24834
ENSGALG00000007090	22997062	23003524	CPN1	protein_coding	4.34579	2.71666	7.56437	6.22e-05	0.000933069	2.24831
ENSGALG00000049574	89992354	90013694	not available	lncRNA	-4.60029	5.31079	-7.48538	6.71e-05	0.00096829	2.24642
ENSGALG00000001304	1909587	1916282	not available	protein_coding	3.16835	3.4564	7.61326	5.94e-05	0.000920941	2.24621
ENSGALG00000047201	66192350	66326656	not available	lncRNA	5.38125	0.0605445	7.57766	6.15e-05	0.000927083	2.24229
ENSGALG00000025738	39870601	39877069	RHOU	protein_coding	2.69392	4.24172	7.63932	5.8e-05	0.000906746	2.24188
ENSGALG00000052052	33715993	33779443	not available	protein_coding	4.33637	1.28422	7.46869	6.82e-05	0.0009781	2.24129
ENSGALG00000002419	6945983	7102689	KIAA1328	protein_coding	1.71569	4.271	7.63037	5.85e-05	0.000911143	2.24062
ENSGALG00000002985	5095894	5104494	UTP18	protein_coding	-1.88047	4.43928	-7.53287	6.41e-05	0.000949738	2.24015
ENSGALG00000005400	7720781	8130930	CACNA2D3	protein_coding	5.26685	1.81124	7.47055	6.8e-05	0.000977314	2.23618
ENSGALG00000003045	2177137	2180913	E2F1	protein_coding	-3.78	2.67638	-7.58497	6.1e-05	0.000925456	2.23409
ENSGALG00000051104	15795525	15799585	not available	lncRNA	8.40206	-1.38548	7.88031	4.63e-05	0.000839477	2.23218
ENSGALG00000014408	5455111	5467327	LLGL1	protein_coding	2.76373	4.17421	7.63485	5.82e-05	0.000909242	2.22935
ENSGALG00000040002	2471754	2479000	not available	protein_coding	-5.14069	3.80685	-7.53689	6.39e-05	0.000947599	2.22829
ENSGALG00000001275	9073411	9077516	PDCL	protein_coding	2.38948	5.50204	7.64459	5.77e-05	0.000904805	2.22646
ENSGALG00000047294	59983793	60014463	not available	lncRNA	5.83949	-0.739413	7.73396	5.31e-05	0.00088322	2.22022
ENSGALG00000002837	7918185	7920899	RPL27	protein_coding	-1.92537	8.53546	-7.61593	5.93e-05	0.000919707	2.21869
ENSGALG00000001586	3093547	3097724	NEIL1	protein_coding	-3.6999	3.12367	-7.4917	6.67e-05	0.000965314	2.21727
ENSGALG00000001709	1237478	1240970	MUSTN1	protein_coding	4.87194	-0.0721399	7.51694	6.51e-05	0.000955674	2.21695
ENSGALG00000035334	9923	10706	not available	gene_source RefSeq	3.91268	15.06	7.44442	6.98e-05	0.000995275	2.21592
ENSGALG00000009230	19928294	19998920	TMEM131L	protein_coding	-2.92105	6.24501	-7.59932	6.02e-05	0.000922522	2.21378
ENSGALG00000015376	53619590	53666667	IDUA	protein_coding	1.91801	4.21943	7.60374	6e-05	0.000921848	2.21173
ENSGALG00000034964	2037711	2046628	SYTL1	protein_coding	-5.68045	3.96604	-7.59762	6.03e-05	0.000923042	2.21021
ENSGALG00000032584	22046823	22071211	ALX4	protein_coding	5.16408	-1.08164	7.84982	4.77e-05	0.000849868	2.21016
ENSGALG00000008179	24460271	24516319	NT5C2	protein_coding	2.44915	6.29787	7.61003	5.96e-05	0.000920941	2.20513
ENSGALG00000010976	31310308	31322677	CCDC126	protein_coding	-1.76902	5.93425	-7.60564	5.98e-05	0.000921848	2.20226
ENSGALG00000001620	8579238	8586394	not available	protein_coding	4.26914	1.56693	7.43585	7.03e-05	0.00100252	2.19962
ENSGALG00000041010	24317980	24339647	WBP1L	protein_coding	-2.17921	4.41838	-7.48114	6.74e-05	0.00097032	2.19887
ENSGALG00000010204	37712525	37808043	KCNC2	protein_coding	6.30601	-0.488901	7.6713	5.63e-05	0.000898844	2.19738
ENSGALG00000009699	22923588	22935534	CCNL1	protein_coding	-2.49369	6.23358	-7.58357	6.11e-05	0.000925721	2.19633
ENSGALG00000007268	13553845	13726591	not available	protein_coding	3.04708	3.45726	7.5498	6.31e-05	0.000943156	2.19325
ENSGALG00000047761	4803502	4812710	not available	protein_coding	-4.40879	4.28504	-7.4085	7.22e-05	0.0010164	2.18855
ENSGALG00000016686	130342617	130350924	AKAP17A	protein_coding	-2.05657	4.98371	-7.50068	6.61e-05	0.000962783	2.18494
ENSGALG00000007007	22492113	22548666	not available	protein_coding	2.95212	0.922178	7.42196	7.13e-05	0.00100914	2.18423
ENSGALG00000015348	87615066	87731006	ALCAM	protein_coding	2.05081	4.60043	7.58893	6.08e-05	0.00092515	2.18403
ENSGALG00000010118	37181549	37355992	MIPOL1	protein_coding	3.77565	1.49985	7.40577	7.24e-05	0.00101811	2.17926
ENSGALG00000004837	6707861	6715070	CCNDBP1	protein_coding	-2.01948	4.87193	-7.49358	6.66e-05	0.000965314	2.1788
ENSGALG00000010560	32108928	32127395	EIF2AK2	protein_coding	2.17897	3.89084	7.56643	6.21e-05	0.000932201	2.17827
ENSGALG00000010312	23132124	23185052	PLCH1	protein_coding	4.93414	-1.25432	7.86148	4.72e-05	0.000846488	2.17516
ENSGALG00000030101	49592788	49597177	CSDC2	protein_coding	6.84173	1.86285	7.40302	7.26e-05	0.00101886	2.17425
ENSGALG00000014652	3654868	3663616	KIAA0907	protein_coding	-2.00298	5.21934	-7.51367	6.53e-05	0.000955674	2.17146
ENSGALG00000002932	5064083	5066287	NME2	protein_coding	-1.96768	7.51654	-7.5875	6.09e-05	0.00092515	2.16712
ENSGALG00000001779	1017151	1034057	KIAA0895L	protein_coding	-2.32859	3.57248	-7.38889	7.36e-05	0.00102535	2.16377
ENSGALG00000005034	5621659	5646173	ACAD9	protein_coding	2.24671	6.70237	7.56734	6.21e-05	0.000932201	2.16367
ENSGALG00000016446	96909880	96926659	ATP6V1C2	protein_coding	3.00419	2.0711	7.41841	7.15e-05	0.00100984	2.16197
ENSGALG00000012790	64524991	64561164	DSP	protein_coding	5.27012	1.28232	7.37954	7.43e-05	0.00102858	2.1608
ENSGALG00000043167	136321689	136339558	TNFRSF11B	protein_coding	2.7607	3.8357	7.52504	6.46e-05	0.000953539	2.16035
ENSGALG00000017238	189236711	189484068	GRM5	protein_coding	4.32512	1.57611	7.38404	7.39e-05	0.00102785	2.15798
ENSGALG00000042184	4552112	4559784	ALDH4A1	protein_coding	2.55964	4.61225	7.56911	6.2e-05	0.000932201	2.15762
ENSGALG00000013225	13982142	14025331	VAT1L	protein_coding	3.66751	1.32441	7.37484	7.46e-05	0.00102858	2.15693
ENSGALG00000039710	5847783	5910234	HDAC7	protein_coding	-1.8223	5.63121	-7.53852	6.38e-05	0.000947524	2.15216
ENSGALG00000038243	10708	10775	not available	Mt_tRNA	7.24192	-1.74524	7.87641	4.65e-05	0.000841023	2.15157
ENSGALG00000005054	2116619	2125783	DKC1	protein_coding	-1.73298	5.45532	-7.52263	6.47e-05	0.000953539	2.15034
ENSGALG00000001812	1582029	1594481	ATCAY	protein_coding	7.07041	0.973398	7.37997	7.42e-05	0.00102858	2.15015
ENSGALG00000005621	13896868	13917085	CAMK2A	protein_coding	10.1692	-0.42786	7.66271	5.67e-05	0.000899093	2.15008
ENSGALG00000023542	6603424	6609227	ALPL	protein_coding	3.40833	2.0559	7.40444	7.25e-05	0.00101844	2.14932
ENSGALG00000013846	54492908	54572776	ARFGEF3	protein_coding	3.25636	3.10465	7.49391	6.65e-05	0.000965314	2.14889
ENSGALG00000016736	131681532	131744672	CYFIP1	protein_coding	1.822	6.32355	7.56117	6.24e-05	0.000934948	2.14642
ENSGALG00000008085	11407143	11411892	NEFH	protein_coding	2.61103	2.18652	7.39527	7.32e-05	0.00102258	2.14629
ENSGALG00000012968	48976571	48994506	RMND1	protein_coding	-1.89632	5.50331	-7.50983	6.55e-05	0.000957265	2.14569
ENSGALG00000030051	746739	761662	TOP3B	protein_coding	-2.16986	4.64916	-7.43179	7.06e-05	0.00100449	2.14408
ENSGALG00000046053	74228940	74252285	not available	lncRNA	8.12351	-1.80542	7.83298	4.84e-05	0.000850155	2.14313
ENSGALG00000038266	10527174	10532107	CTXN2	protein_coding	8.16872	-1.00983	7.74898	5.23e-05	0.000881401	2.14292
ENSGALG00000038599	49586528	49592119	PMM1	protein_coding	3.16717	5.15279	7.54771	6.32e-05	0.000944068	2.14226
ENSGALG00000015331	52144197	52181378	GNE	protein_coding	-2.11338	5.75497	-7.51487	6.52e-05	0.000955674	2.13998
ENSGALG00000001968	3808445	3837071	SYT6	protein_coding	3.70132	0.635009	7.37117	7.49e-05	0.00102858	2.13953
ENSGALG00000046873	53801759	53902834	not available	lncRNA	3.78227	0.0209668	7.42611	7.1e-05	0.00100803	2.139
ENSGALG00000014813	22241850	22331531	HOMER1	protein_coding	2.49026	2.1239	7.39152	7.34e-05	0.00102434	2.13888
ENSGALG00000035187	3639624	3665292	FHL3	protein_coding	-2.48203	4.15667	-7.38251	7.41e-05	0.00102839	2.13637
ENSGALG00000016828	138803178	138831232	GRTP1	protein_coding	4.32011	3.05515	7.46589	6.84e-05	0.000979767	2.13227
ENSGALG00000009068	12635777	12683252	ITPKB	protein_coding	2.75472	5.20347	7.54406	6.34e-05	0.000944463	2.13105
ENSGALG00000029509	124557381	124612440	NECAB1	protein_coding	4.85813	1.72099	7.36554	7.53e-05	0.00103031	2.12904
ENSGALG00000013674	63620950	63732824	TUSC3	protein_coding	3.53841	1.66587	7.35636	7.6e-05	0.00103303	2.12721
ENSGALG00000006047	10150244	10166115	TPRA1	protein_coding	-1.96811	4.5177	-7.41795	7.16e-05	0.00100984	2.12648
ENSGALG00000020554	33117991	33546156	ADAMTSL1	protein_coding	4.28613	1.69511	7.3525	7.62e-05	0.00103516	2.12481
ENSGALG00000007740	12295203	12299978	not available	protein_coding	7.03508	-0.533602	7.62502	5.88e-05	0.000913631	2.12416
ENSGALG00000003648	3281271	3284689	SVIP	protein_coding	2.98302	3.35233	7.46484	6.84e-05	0.000979795	2.12194
ENSGALG00000012917	69267185	69363889	CDH6	protein_coding	3.90181	0.621919	7.36715	7.52e-05	0.00103031	2.11899
ENSGALG00000002341	73107483	73136810	AP3S1	protein_coding	1.93339	4.92139	7.53631	6.39e-05	0.000947599	2.11743
ENSGALG00000033408	1392967	1495024	ZBTB7C	protein_coding	3.57991	0.476269	7.3932	7.33e-05	0.00102365	2.11691
ENSGALG00000031763	37838822	37857318	EDARADD	protein_coding	-3.13013	4.00748	-7.33973	7.72e-05	0.00104227	2.11624
ENSGALG00000036678	5959008	5971321	ETV4	protein_coding	6.30798	0.190385	7.37255	7.48e-05	0.00102858	2.10453
ENSGALG00000000474	770201	772981	RPL36	protein_coding	-2.11577	6.94309	-7.52967	6.43e-05	0.000951427	2.1037
ENSGALG00000012847	56636822	56652446	not available	protein_coding	3.39409	1.89057	7.34675	7.67e-05	0.00103842	2.099
ENSGALG00000054475	66003625	66137004	not available	lncRNA	2.49332	5.1933	7.51455	6.52e-05	0.000955674	2.09892
ENSGALG00000030008	21666750	21671233	HHEX	protein_coding	-2.73361	4.56242	-7.35898	7.58e-05	0.00103251	2.09657
ENSGALG00000053008	15815185	15944572	not available	lncRNA	2.58301	5.06068	7.50663	6.57e-05	0.000958281	2.09125
ENSGALG00000047733	6282908	6458138	not available	lncRNA	2.90427	2.36124	7.36517	7.53e-05	0.00103031	2.08912
ENSGALG00000040948	17734339	17742730	ZMAT3	protein_coding	3.01869	2.37482	7.34338	7.69e-05	0.0010405	2.07591
ENSGALG00000015126	35092121	35350353	TRPM3	protein_coding	4.21537	1.00825	7.28796	8.12e-05	0.00107171	2.07586
ENSGALG00000012792	56021548	56144368	HIPK2	protein_coding	2.22846	6.31852	7.48587	6.71e-05	0.00096829	2.07409
ENSGALG00000011117	40543177	40555076	AGT	protein_coding	14.3657	1.08433	7.59105	6.07e-05	0.00092515	2.07197
ENSGALG00000012241	57783095	57811038	KLHDC1	protein_coding	-2.77283	5.22433	-7.362	7.55e-05	0.00103096	2.07027
ENSGALG00000016221	112372336	112431837	EFHC2	protein_coding	3.82549	0.524914	7.30069	8.02e-05	0.00106494	2.06961
ENSGALG00000045264	2776348	2783810	not available	lncRNA	6.84507	-1.50029	7.66692	5.65e-05	0.000898844	2.06937
ENSGALG00000007227	9624166	9651621	MSI1	protein_coding	1.88622	3.73852	7.43339	7.05e-05	0.00100392	2.06869
ENSGALG00000003819	2591498	2598184	not available	protein_coding	3.71276	3.08717	7.41995	7.14e-05	0.00100984	2.06559
ENSGALG00000007759	8220110	8328185	TMEFF2	protein_coding	2.54954	2.86381	7.37063	7.49e-05	0.00102858	2.06546
ENSGALG00000016988	169433594	169458314	RUBCNL	protein_coding	-2.8218	4.96296	-7.3615	7.56e-05	0.00103096	2.0583
ENSGALG00000007781	11080655	11083506	GAL3ST1	protein_coding	4.71103	-0.989267	7.60537	5.99e-05	0.000921848	2.05788
ENSGALG00000014011	67126380	67162894	LRMP	protein_coding	-2.76678	4.64893	-7.32233	7.85e-05	0.0010508	2.05547
ENSGALG00000052763	5122814	5126845	BTG2	protein_coding	-2.01469	7.03336	-7.47902	6.75e-05	0.000971334	2.05348
ENSGALG00000052061	5066048	5128086	not available	protein_coding	8.26182	-0.731039	7.58117	6.12e-05	0.000925911	2.05101
ENSGALG00000049667	15332071	15534822	TAFA1	protein_coding	5.91933	-0.582348	7.58162	6.12e-05	0.000925911	2.04883
ENSGALG00000004339	23210259	23289222	not available	protein_coding	3.08922	2.15976	7.31887	7.88e-05	0.00105163	2.04309
ENSGALG00000002802	4359456	4369874	PACSIN1	protein_coding	10.7741	-0.213588	7.52888	6.44e-05	0.000951427	2.04088
ENSGALG00000041437	1105128	1120637	FAM155B	protein_coding	3.40306	0.484802	7.26854	8.27e-05	0.00108158	2.03918
ENSGALG00000027909	1909543	1914406	GPN2	protein_coding	-2.60497	4.54237	-7.28992	8.1e-05	0.00107171	2.03862
ENSGALG00000035749	1298372	1306712	not available	protein_coding	-4.01161	3.9523	-7.2498	8.43e-05	0.00109407	2.03727
ENSGALG00000016259	114440914	114448263	DYNLT3	protein_coding	1.50289	5.53023	7.4636	6.85e-05	0.000979999	2.03539
ENSGALG00000006901	9275749	9296161	AATK	protein_coding	2.46219	3.45766	7.39656	7.31e-05	0.00102229	2.03515
ENSGALG00000042256	4717950	4718285	not available	protein_coding	8.93513	-2.85131	7.66834	5.64e-05	0.000898844	2.03502
ENSGALG00000015203	3254654	3257628	not available	protein_coding	4.5521	1.4579	7.26799	8.28e-05	0.00108158	2.03427
ENSGALG00000030353	141152094	141154399	SOX1	protein_coding	8.71011	-3.03766	7.69494	5.5e-05	0.000895646	2.03407
ENSGALG00000013621	110240177	110289554	ATP6V1H	protein_coding	2.40875	5.18821	7.45038	6.94e-05	0.000990568	2.03272
ENSGALG00000003298	5244199	5251014	DDX55	protein_coding	-2.63926	3.86682	-7.25129	8.41e-05	0.0010938	2.03179
ENSGALG00000005801	8870865	8890329	CHRNA4	protein_coding	8.79995	1.22199	7.27082	8.25e-05	0.00108158	2.0312
ENSGALG00000009895	34551571	34761125	GRIP1	protein_coding	2.38855	1.87969	7.25855	8.35e-05	0.00108702	2.03089
ENSGALG00000037483	1828004	1835141	ANP32B	protein_coding	-1.88448	5.9312	-7.42322	7.12e-05	0.00100914	2.02822
ENSGALG00000007116	9490219	9517591	CABP1	protein_coding	5.54931	0.632379	7.23756	8.53e-05	0.00109945	2.02225
ENSGALG00000016755	133708781	133728300	not available	protein_coding	5.04717	-0.0235329	7.34236	7.7e-05	0.00104057	2.01971
ENSGALG00000029610	7720345	7747429	RGS9	protein_coding	-3.65506	4.06805	-7.22394	8.64e-05	0.00110589	2.01335
ENSGALG00000020939	10726443	10731744	SLC35C2	protein_coding	-3.13752	4.36042	-7.23425	8.56e-05	0.00109955	2.01314
ENSGALG00000050130	24411360	24447201	not available	lncRNA	6.72109	-1.66359	7.79475	5.02e-05	0.000872363	2.01111
ENSGALG00000037556	19262646	19335831	SLC1A2	protein_coding	4.72313	3.67766	7.37074	7.49e-05	0.00102858	2.00787
ENSGALG00000026070	2598862	2602505	not available	protein_coding	-3.43583	3.48303	-7.22138	8.66e-05	0.00110592	2.00775
ENSGALG00000042836	362630	393535	KCNH2	protein_coding	3.15984	2.65537	7.30807	7.96e-05	0.00105827	2.0059
ENSGALG00000050765	3047301	3056763	not available	lncRNA	3.79543	-0.230645	7.31033	7.94e-05	0.00105786	2.00561
ENSGALG00000010149	30280731	30303453	CMTR1	protein_coding	2.55409	5.2475	7.42207	7.13e-05	0.00100914	2.00544
ENSGALG00000011404	49268699	49271994	HOPX	protein_coding	-3.95021	3.15966	-7.23155	8.58e-05	0.00110054	2.00429
ENSGALG00000000186	1670781	1679287	MTCH1	protein_coding	2.51263	3.36521	7.3502	7.64e-05	0.00103652	2.00348
ENSGALG00000016054	108556236	108714780	KCNJ6	protein_coding	4.6708	0.0976072	7.29918	8.03e-05	0.00106554	2.00318
ENSGALG00000009355	19935349	19943732	not available	protein_coding	4.88153	2.3452	7.29487	8.06e-05	0.00106906	1.99949
ENSGALG00000045511	28261411	28270003	PARP9	protein_coding	2.55886	5.15849	7.41623	7.17e-05	0.00100984	1.99914
ENSGALG00000052179	6019137	6059761	not available	lncRNA	6.98621	-1.53076	7.67339	5.62e-05	0.000898844	1.99825
ENSGALG00000008098	14365885	14392312	NAMPT	protein_coding	1.93505	5.09216	7.41635	7.17e-05	0.00100984	1.99184
ENSGALG00000013695	51660522	51760022	ZDHHC14	protein_coding	1.93048	3.84371	7.36482	7.53e-05	0.00103031	1.99134
ENSGALG00000009553	22313604	22345248	SMC4	protein_coding	-3.16987	5.95722	-7.33085	7.79e-05	0.0010484	1.9891
ENSGALG00000041630	402432	415709	NFIX	protein_coding	2.43215	3.13599	7.32484	7.83e-05	0.0010508	1.98861
ENSGALG00000008165	3016904	3018514	GPR75	protein_coding	3.24531	1.06414	7.19603	8.88e-05	0.00112392	1.98829
ENSGALG00000012908	58369935	58390981	SLC13A4	protein_coding	4.64113	-1.18761	7.56826	6.2e-05	0.000932201	1.98676
ENSGALG00000043669	46876386	47053196	WDFY3	protein_coding	2.40492	7.36554	7.37124	7.49e-05	0.00102858	1.98649
ENSGALG00000039346	149036336	149118741	ARHGAP39	protein_coding	2.46831	1.75043	7.20057	8.84e-05	0.00112084	1.98418
ENSGALG00000051476	29492477	29564502	not available	lncRNA	3.79543	0.951103	7.18953	8.94e-05	0.00112783	1.9826
ENSGALG00000053250	7021635	7030952	ESYT1	protein_coding	-3.59471	4.21812	-7.1911	8.93e-05	0.00112783	1.98194
ENSGALG00000050943	5446874	5449628	RNF19B	protein_coding	3.08957	3.5482	7.36406	7.54e-05	0.00103031	1.98134
ENSGALG00000008335	12579897	12642685	PHTF2	protein_coding	-3.61694	5.75196	-7.28386	8.15e-05	0.00107188	1.97925
ENSGALG00000006960	9369614	9383187	RNF185	protein_coding	2.51262	5.4122	7.39656	7.31e-05	0.00102229	1.97873
ENSGALG00000026263	5960767	5974556	RGS8	protein_coding	6.21016	0.476899	7.20208	8.83e-05	0.00112014	1.97859
ENSGALG00000008704	19855448	19994614	CUBN	protein_coding	3.06009	1.80276	7.21164	8.75e-05	0.00111275	1.97844
ENSGALG00000002162	71167702	71204524	ACO1	protein_coding	2.01834	5.72471	7.40069	7.28e-05	0.00102017	1.97838
ENSGALG00000023256	30308983	30359625	RNF8	protein_coding	1.80344	4.35341	7.37251	7.48e-05	0.00102858	1.97111
ENSGALG00000041921	66225776	66250961	CWH43	protein_coding	4.47368	-0.829981	7.47204	6.79e-05	0.000976878	1.9706
ENSGALG00000001606	3681549	3698102	INPP5B	protein_coding	-2.02726	5.45617	-7.32448	7.83e-05	0.0010508	1.97043
ENSGALG00000002515	7899618	7927026	OLFM1	protein_coding	3.18283	4.98719	7.37439	7.46e-05	0.00102858	1.97029
ENSGALG00000055021	36252106	36294690	GREM2	protein_coding	8.09106	-0.107264	7.32217	7.85e-05	0.0010508	1.97011
ENSGALG00000002554	3987326	4005185	TSPAN2	protein_coding	2.21711	5.30211	7.38753	7.37e-05	0.00102536	1.96556
ENSGALG00000048748	2137479	2151485	not available	lncRNA	-3.75239	3.54748	-7.17128	9.1e-05	0.00113698	1.96281
ENSGALG00000003470	2825849	2861391	ZMAT4	protein_coding	5.55591	0.551925	7.18425	8.99e-05	0.00112953	1.96267
ENSGALG00000043681	60099126	60121038	DAPP1	protein_coding	-2.73633	5.49247	-7.31431	7.91e-05	0.00105473	1.95581
ENSGALG00000002750	2277081	2327746	NCKAP1	protein_coding	2.26239	5.81992	7.37131	7.49e-05	0.00102858	1.95003
ENSGALG00000014432	111204409	111207110	RPS20	protein_coding	-2.09385	8.53369	-7.3464	7.67e-05	0.00103842	1.94985
ENSGALG00000008590	12570845	12576467	EEF1B2	protein_coding	-2.05798	8.57421	-7.35559	7.6e-05	0.00103303	1.94931
ENSGALG00000047670	136273711	136276075	not available	lncRNA	8.63	-0.99634	7.46143	6.86e-05	0.000981085	1.94706
ENSGALG00000004288	6215668	6433721	HDAC4	protein_coding	1.68719	4.05052	7.32096	7.86e-05	0.0010508	1.94617
ENSGALG00000001564	3422032	3455961	ATP2A3	protein_coding	-2.53805	5.22449	-7.26627	8.29e-05	0.00108172	1.94396
ENSGALG00000034561	115821712	115984273	C8orf34	protein_coding	3.60704	1.07716	7.13957	9.39e-05	0.00114683	1.93403
ENSGALG00000037549	6558794	6566265	EML3	protein_coding	-3.47639	4.71982	-7.15599	9.24e-05	0.00114134	1.93085
ENSGALG00000039203	3861634	3867074	not available	protein_coding	-1.54778	5.54063	-7.33416	7.76e-05	0.00104655	1.92991
ENSGALG00000030160	510445	522708	DRC7	protein_coding	4.47328	-0.815629	7.37394	7.47e-05	0.00102858	1.92716
ENSGALG00000041025	4495739	4501676	FOXJ1	protein_coding	6.46737	-1.01269	7.35725	7.59e-05	0.00103303	1.9265
ENSGALG00000008135	10794292	10924557	SATB2	protein_coding	4.49439	-0.25492	7.2753	8.22e-05	0.00107894	1.92402
ENSGALG00000001895	5431390	5441421	PANK3	protein_coding	2.27249	4.35172	7.32743	7.81e-05	0.0010508	1.92344
ENSGALG00000015645	82215228	82245582	GRK4	protein_coding	-3.91058	4.9219	-7.1491	9.3e-05	0.00114408	1.92182
ENSGALG00000006027	11664716	11683763	TM6SF1	protein_coding	-2.83371	3.77754	-7.12873	9.49e-05	0.0011489	1.91877
ENSGALG00000002845	7369397	7806023	CTNNA3	protein_coding	3.84982	2.1757	7.17232	9.09e-05	0.00113678	1.91634
ENSGALG00000005470	12561720	12758336	PLPPR5	protein_coding	2.48127	3.31814	7.24742	8.45e-05	0.00109407	1.91224
ENSGALG00000036358	63351924	63412998	LMO3	protein_coding	8.00964	0.00285028	7.28738	8.12e-05	0.00107171	1.90932
ENSGALG00000037841	19261785	19486230	GRM7	protein_coding	4.67726	0.43111	7.12961	9.49e-05	0.0011489	1.90739
ENSGALG00000002661	5330957	5350899	YWHAE	protein_coding	2.12558	4.53815	7.32189	7.85e-05	0.0010508	1.90625
ENSGALG00000013715	64370643	64586585	DLC1	protein_coding	2.16857	4.72816	7.31827	7.88e-05	0.00105163	1.90488
ENSGALG00000003770	5524170	5556443	ANXA2	protein_coding	1.56812	6.33697	7.32097	7.86e-05	0.0010508	1.89731
ENSGALG00000047662	7166155	7171281	NR1D1	protein_coding	3.56825	2.03084	7.15854	9.22e-05	0.00114069	1.8948
ENSGALG00000054227	6783301	6785410	not available	protein_coding	6.96968	-1.29769	7.50849	6.56e-05	0.00095754	1.89292
ENSGALG00000008355	11449832	11455934	CASP8	protein_coding	-2.39346	4.32355	-7.14858	9.31e-05	0.00114408	1.89179
ENSGALG00000012181	58101330	58112441	RRH	protein_coding	4.29671	0.158406	7.11436	9.63e-05	0.00116041	1.88926
ENSGALG00000043583	9546288	9573569	SCG3	protein_coding	3.77529	4.69834	7.28711	8.12e-05	0.00107171	1.88862
ENSGALG00000010718	26286162	26491943	not available	protein_coding	2.32385	3.58811	7.24534	8.46e-05	0.00109534	1.88712
ENSGALG00000011392	30152808	30177132	MSH4	protein_coding	-3.50342	5.40433	-7.15266	9.27e-05	0.00114349	1.88465
ENSGALG00000036195	17035914	17036175	RF01953	misc_RNA	9.34249	-2.83107	7.42634	7.1e-05	0.00100803	1.88366
ENSGALG00000043018	14052274	14146920	DLG5	protein_coding	1.81605	4.26259	7.2682	8.28e-05	0.00108158	1.88115
ENSGALG00000013537	2866149	2882180	TPM3	protein_coding	-1.52775	8.30274	-7.28597	8.13e-05	0.00107171	1.87948
ENSGALG00000031293	65230075	65281262	SLCO1A2	protein_coding	6.99422	-0.702954	7.33361	7.76e-05	0.00104655	1.87779
ENSGALG00000046986	3586133	3594012	not available	protein_coding	3.354	0.752588	7.08006	9.97e-05	0.00118226	1.87738
ENSGALG00000009628	11383388	11412143	not available	protein_coding	-1.62597	5.37686	-7.26091	8.34e-05	0.00108548	1.87711
ENSGALG00000046739	628316	630076	not available	protein_coding	2.70389	1.28908	7.08052	9.96e-05	0.00118226	1.87414
ENSGALG00000015078	34030516	34141730	MLLT3	protein_coding	2.29057	2.18575	7.10821	9.69e-05	0.00116275	1.86754
ENSGALG00000030904	4683782	4739424	LRP1	protein_coding	3.33231	7.26353	7.23703	8.53e-05	0.00109945	1.86618
ENSGALG00000020975	9936603	9950264	TMEM233	protein_coding	6.73163	0.447792	7.08691	9.9e-05	0.00117803	1.86424
ENSGALG00000015483	71486522	71511444	PNISR	protein_coding	-2.48583	7.05755	-7.28552	8.14e-05	0.00107171	1.86291
ENSGALG00000037156	56105317	56110599	not available	protein_coding	4.76753	-0.500104	7.28494	8.14e-05	0.00107171	1.8612
ENSGALG00000010517	36263377	36276087	TCTN3	protein_coding	-3.32611	5.6695	-7.16605	9.15e-05	0.00113802	1.85986
ENSGALG00000038540	4498522	4569876	ZBTB16	protein_coding	2.26693	2.6484	7.14847	9.31e-05	0.00114408	1.85918
ENSGALG00000003582	11170515	11234911	SLC1A3	protein_coding	13.2768	1.67493	7.23779	8.53e-05	0.00109945	1.85916
ENSGALG00000010269	23040155	23068606	KCNAB1	protein_coding	4.27429	2.55722	7.17009	9.11e-05	0.00113734	1.85811
ENSGALG00000000081	2367597	2478250	IL4I1	protein_coding	5.11155	1.36158	7.08317	9.93e-05	0.00118051	1.85709
ENSGALG00000014812	80053840	80093005	SIDT1	protein_coding	6.5391	-1.20354	7.38852	7.36e-05	0.00102535	1.85688
ENSGALG00000001055	3546258	3602488	NSF	protein_coding	1.99995	5.96551	7.27828	8.19e-05	0.00107677	1.85538
ENSGALG00000016837	139459694	139735145	not available	pseudogene	2.27051	2.58758	7.14517	9.34e-05	0.00114525	1.85331
ENSGALG00000007572	23286309	23300252	MMS19	protein_coding	-1.75782	4.29525	-7.14548	9.34e-05	0.00114525	1.85269
ENSGALG00000033054	103033379	103048687	RMC1	protein_coding	-1.60444	5.24625	-7.22185	8.66e-05	0.00110592	1.85115
ENSGALG00000006560	9343631	9514699	SEMA3A	protein_coding	3.00428	2.46287	7.12145	9.56e-05	0.00115417	1.84972
ENSGALG00000050564	19358682	19386012	not available	protein_coding	-4.14385	5.37013	-7.12856	9.5e-05	0.0011489	1.84961
ENSGALG00000040665	41350205	41358935	METTL6	protein_coding	-1.9835	4.88457	-7.1623	9.18e-05	0.00114031	1.84839
ENSGALG00000005772	5256404	5276844	BOK	protein_coding	-2.15851	4.46814	-7.13503	9.44e-05	0.0011489	1.84742
ENSGALG00000017358	4382201	4400820	YWHAG	protein_coding	2.58693	6.64803	7.24313	8.48e-05	0.00109674	1.84298
ENSGALG00000035031	120664931	120667575	HEY1	protein_coding	3.619	3.52044	7.2029	8.82e-05	0.00112014	1.84184
ENSGALG00000035504	27273383	27337505	ETV1	protein_coding	1.5062	5.20253	7.26732	8.28e-05	0.00108158	1.84042
ENSGALG00000000625	5360090	5397664	MAPT	protein_coding	1.97788	5.77136	7.26737	8.28e-05	0.00108158	1.8403
ENSGALG00000038110	7096155	7101414	DGKA	protein_coding	-2.98863	3.28016	-7.04257	0.000103454	0.00120881	1.84016
ENSGALG00000012934	59088124	59268526	BICD1	protein_coding	2.54098	2.41792	7.10267	9.74e-05	0.00116537	1.8394
ENSGALG00000007667	16494334	16675173	GPR158	protein_coding	2.87456	1.02582	7.04142	0.000103573	0.00120923	1.83897
ENSGALG00000010009	31586087	31704957	TTC29	protein_coding	2.71702	1.58809	7.04551	0.00010315	0.00120718	1.83781
ENSGALG00000036021	63086800	63130477	MTMR7	protein_coding	3.68437	0.189903	7.05497	0.000102179	0.0012006	1.83429
ENSGALG00000052873	25266455	25360816	MAPKBP1	protein_coding	1.92815	5.2667	7.26216	8.32e-05	0.00108511	1.83322
ENSGALG00000037219	8413404	8429525	RNF2	protein_coding	2.427	2.92724	7.1417	9.37e-05	0.00114683	1.83312
ENSGALG00000004046	6698487	6705074	LARP6	protein_coding	2.40697	3.1047	7.15031	9.29e-05	0.00114408	1.83183
ENSGALG00000003439	4207169	4227450	PLEKHM2	protein_coding	2.59429	5.59933	7.24866	8.44e-05	0.00109407	1.83119
ENSGALG00000036850	4188720	4194426	DNAJA4	protein_coding	-2.35709	6.11887	-7.24145	8.5e-05	0.00109759	1.83017
ENSGALG00000002764	10461236	10501942	ATP1B3	protein_coding	2.35827	7.9126	7.19902	8.86e-05	0.00112158	1.83002
ENSGALG00000010938	30953027	30977707	KLHL7	protein_coding	-1.74023	5.96241	-7.23483	8.55e-05	0.00109955	1.82745
ENSGALG00000001175	2687134	2698396	C4BPA	protein_coding	-2.19299	5.38347	-7.1879	8.95e-05	0.00112809	1.82682
ENSGALG00000033696	1689083	1801951	RALY	protein_coding	2.54581	2.65126	7.13178	9.47e-05	0.0011489	1.82648
ENSGALG00000051796	24033030	24085523	not available	protein_coding	2.06091	3.31523	7.13546	9.43e-05	0.0011489	1.82282
ENSGALG00000047665	626758	628182	not available	protein_coding	3.35002	0.631342	7.03484	0.000104258	0.00121529	1.82273
ENSGALG00000012357	30761616	30764299	CXCR4	protein_coding	-2.5295	4.51983	-7.1178	9.6e-05	0.00115741	1.82255
ENSGALG00000030151	1329073	1496599	LUZP2	protein_coding	5.35408	1.7028	7.02556	0.000105232	0.00122125	1.82183
ENSGALG00000041618	622297	628878	not available	protein_coding	-1.67908	5.64257	-7.21323	8.73e-05	0.00111273	1.82167
ENSGALG00000005472	15783046	15792110	NAT	protein_coding	4.38028	2.26467	7.10316	9.74e-05	0.00116537	1.82077
ENSGALG00000001777	4223660	4240761	MFSD11	protein_coding	1.57346	4.9775	7.24759	8.44e-05	0.00109407	1.81939
ENSGALG00000007927	17945860	18046961	CNTN6	protein_coding	7.46358	-2.42467	7.48223	6.73e-05	0.000970259	1.81894
ENSGALG00000046914	68455867	68468029	not available	protein_coding	3.14966	3.24963	7.1479	9.32e-05	0.00114408	1.81862
ENSGALG00000040364	46955704	46975413	HERPUD2	protein_coding	-1.84547	6.25201	-7.2292	8.6e-05	0.00110212	1.81391
ENSGALG00000011718	53066586	53089159	ZBTB1	protein_coding	-2.17091	5.50369	-7.16803	9.13e-05	0.00113802	1.81319
ENSGALG00000011809	48468643	48670570	GRIN2B	protein_coding	3.42845	1.41166	7.0244	0.000105355	0.00122125	1.81212
ENSGALG00000009480	27163396	27407139	DOCK4	protein_coding	2.385	4.35012	7.22125	8.67e-05	0.00110592	1.81166
ENSGALG00000007912	13107712	13155856	ATP9A	protein_coding	2.01321	2.16675	7.04367	0.00010334	0.00120843	1.81085
ENSGALG00000045478	50363371	50382143	not available	protein_coding	3.0967	1.82989	7.05	0.000102688	0.00120562	1.81028
ENSGALG00000009499	23356377	23396539	NPY5R	protein_coding	5.59137	-0.336961	7.16643	9.15e-05	0.00113802	1.80906
ENSGALG00000015617	63563409	63565254	RPS23	protein_coding	-1.78141	7.64851	-7.22582	8.63e-05	0.00110482	1.80497
ENSGALG00000035345	54584006	54620980	TXNRD1	protein_coding	2.19686	3.07143	7.13478	9.44e-05	0.0011489	1.80319
ENSGALG00000011236	48857109	49002559	BEGAIN	protein_coding	4.51552	0.794783	7.00755	0.000107153	0.00123335	1.80063
ENSGALG00000034067	5133300	5139900	FMOD	protein_coding	2.54899	1.62957	7.00242	0.000107707	0.00123682	1.79919
ENSGALG00000031331	5369809	5382599	PKIG	protein_coding	-1.76182	5.2474	-7.16662	9.14e-05	0.00113802	1.79712
ENSGALG00000027989	994862	999886	SBDS	protein_coding	2.0633	6.51224	7.21145	8.75e-05	0.00111275	1.79536
ENSGALG00000035016	95853920	95856597	ID2	protein_coding	-1.78477	5.72745	-7.189	8.94e-05	0.00112783	1.79444
ENSGALG00000037983	12661871	12678159	LUC7L	protein_coding	-2.3449	5.83974	-7.15541	9.25e-05	0.00114134	1.79222
ENSGALG00000036502	12807823	12817482	CDIP1	protein_coding	2.43831	3.18685	7.14287	9.36e-05	0.00114683	1.79202
ENSGALG00000053043	10426231	10453559	CARHSP1	protein_coding	-1.82018	5.56496	-7.187	8.96e-05	0.00112813	1.79135
ENSGALG00000000740	1081503	1087781	not available	protein_coding	-2.39811	3.85773	-7.02105	0.00010571	0.0012225	1.7911
ENSGALG00000002893	9947853	9957394	STC2	protein_coding	2.56374	3.47899	7.15957	9.21e-05	0.00114069	1.79109
ENSGALG00000046961	94290081	94385000	not available	lncRNA	5.72508	-0.791525	7.184	8.99e-05	0.00112953	1.79091
ENSGALG00000008070	11321487	11334082	ZMAT5	protein_coding	-1.76437	4.74595	-7.11067	9.67e-05	0.00116181	1.79083
ENSGALG00000031890	79075430	79099949	YBX3	protein_coding	-1.96241	5.72646	-7.17503	9.07e-05	0.00113475	1.78932
ENSGALG00000047694	102441912	102662926	not available	lncRNA	4.52061	0.637197	6.99017	0.000109042	0.00124727	1.78853
ENSGALG00000001486	1911962	1933263	ZAP70	protein_coding	-3.10711	4.57765	-7.04583	0.000103117	0.00120718	1.78538
ENSGALG00000001701	2351877	2357793	not available	protein_coding	-2.9373	4.35124	-7.01869	0.00010596	0.00122377	1.78432
ENSGALG00000051831	8707667	8717325	not available	protein_coding	4.0375	-0.524078	7.15562	9.24e-05	0.00114134	1.78398
ENSGALG00000011224	22000489	22026477	SLC4A3	protein_coding	2.31135	3.35886	7.14034	9.39e-05	0.00114683	1.78195
ENSGALG00000033512	10151257	10183669	CPEB4	protein_coding	1.75468	3.90078	7.1638	9.17e-05	0.00113958	1.7809
ENSGALG00000006425	11318269	11407020	SLC6A6	protein_coding	-2.01852	5.24093	-7.13398	9.44e-05	0.0011489	1.77744
ENSGALG00000002963	9999445	10077916	PID1	protein_coding	2.0588	3.39262	7.13182	9.47e-05	0.0011489	1.77274
ENSGALG00000009028	13189289	13199549	BTBD3	protein_coding	2.25691	4.42724	7.17926	9.03e-05	0.00113277	1.76817
ENSGALG00000016680	108221189	108246601	TFAP2B	protein_coding	7.99241	-1.43929	7.30903	7.95e-05	0.00105824	1.76816
ENSGALG00000003595	5795706	5798772	not available	protein_coding	6.23462	0.771682	6.96607	0.000111723	0.00126457	1.76751
ENSGALG00000007132	12238654	12252445	ACOX2	protein_coding	3.77404	0.896197	6.96945	0.000111343	0.00126178	1.76534
ENSGALG00000030707	1460587	1656940	not available	protein_coding	-5.28902	2.76903	-7.21056	8.76e-05	0.00111276	1.76409
ENSGALG00000054772	83003661	83029662	NAT8L	protein_coding	4.74265	0.25006	6.99406	0.000108616	0.00124337	1.76222
ENSGALG00000002643	4090730	4097363	not available	protein_coding	-5.35032	3.74957	-7.03137	0.000104622	0.00121663	1.76193
ENSGALG00000054461	52168201	52332950	not available	lncRNA	4.60183	0.80402	6.96216	0.000112166	0.00126469	1.76085
ENSGALG00000011305	29357735	29375787	SRSF11	protein_coding	-2.1111	6.99591	-7.19023	8.93e-05	0.00112783	1.75915
ENSGALG00000003015	5554574	5561459	SERPINF1	protein_coding	2.70454	3.17311	7.06335	0.000101327	0.00119346	1.75877
ENSGALG00000029980	11997117	12002006	QARS	protein_coding	-1.69201	4.92168	-7.09598	9.81e-05	0.00117147	1.75734
ENSGALG00000021442	1139950	1156764	CARMIL2	protein_coding	-4.45852	3.71644	-6.978	0.000110387	0.00125677	1.75429
ENSGALG00000014448	27444539	27453951	CDC37L1	protein_coding	1.77031	3.93955	7.12911	9.49e-05	0.0011489	1.74976
ENSGALG00000002598	5111091	5168955	TPST1	protein_coding	2.15692	5.40567	7.17849	9.04e-05	0.00113277	1.74857
ENSGALG00000011290	37133710	37139279	RPL15	protein_coding	-1.99181	8.14402	-7.15919	9.21e-05	0.00114069	1.74856
ENSGALG00000039023	4790077	4947834	NIPBLL	protein_coding	-5.45193	3.13169	-7.05921	0.000101746	0.00119647	1.7483
ENSGALG00000043359	514664	517975	RRP9	protein_coding	-2.65354	4.38256	-6.97889	0.000110288	0.00125662	1.74103
ENSGALG00000017447	36854753	36876806	OSTF1	protein_coding	-1.5676	6.75394	-7.17883	9.03e-05	0.00113277	1.74066
ENSGALG00000009388	17861903	17932443	SUSD4	protein_coding	2.65303	1.20439	6.93675	0.000115085	0.00128628	1.73827
ENSGALG00000008864	17247026	17278252	FXR1	protein_coding	-1.47181	6.7611	-7.17499	9.07e-05	0.00113475	1.73627
ENSGALG00000002671	3797791	3988984	not available	protein_coding	2.78532	1.02403	6.93254	0.000115577	0.00128826	1.73485
ENSGALG00000014768	20633050	20653718	SGTB	protein_coding	2.21657	5.84233	7.16118	9.19e-05	0.00114061	1.73226
ENSGALG00000003767	6241053	6411630	NKD1	protein_coding	1.91632	2.87547	7.01844	0.000105987	0.00122377	1.73033
ENSGALG00000034187	17685799	17723558	SEPT8	protein_coding	2.55042	6.41978	7.14007	9.39e-05	0.00114683	1.72989
ENSGALG00000034889	55982611	55988753	OTX2	protein_coding	8.77139	-2.65153	7.23531	8.55e-05	0.00109955	1.7282
ENSGALG00000015010	78573670	78595712	NSG1	protein_coding	4.98533	2.08596	6.97085	0.000111186	0.00126178	1.72795
ENSGALG00000052050	12356622	12371857	not available	lncRNA	4.20525	0.135105	6.96168	0.00011222	0.00126469	1.726
ENSGALG00000008465	26083271	26356014	SORCS1	protein_coding	2.00237	2.72269	7.01103	0.000106779	0.00123001	1.72533
ENSGALG00000028568	26378790	26392403	DNAL1	protein_coding	1.80233	4.2314	7.12166	9.56e-05	0.00115417	1.72367
ENSGALG00000002008	4477544	4493919	RNF157	protein_coding	3.68485	0.311474	6.92499	0.000116464	0.00129088	1.72294
ENSGALG00000013606	62853578	62872237	FGL1	protein_coding	3.26106	0.822668	6.92541	0.000116414	0.00129088	1.71881
ENSGALG00000028975	1944957	1966034	not available	pseudogene	7.30423	-0.0131268	6.96106	0.000112291	0.00126469	1.70807
ENSGALG00000049794	1359031	1368439	not available	protein_coding	-3.56849	3.62266	-6.90407	0.000118963	0.00130477	1.70496
ENSGALG00000019157	120533946	120578001	SMPX	protein_coding	6.21683	-0.480884	7.0276	0.000105017	0.00122026	1.70067
ENSGALG00000012350	71017085	71057636	TDRD7	protein_coding	1.66056	4.11748	7.09578	9.81e-05	0.00117147	1.70016
ENSGALG00000002219	4640659	4647839	WBP2	protein_coding	3.19445	6.17851	7.10409	9.73e-05	0.00116537	1.69941
ENSGALG00000053330	76311910	76322820	not available	lncRNA	4.58216	0.151358	6.90767	0.000118529	0.00130196	1.69817
ENSGALG00000009426	18103016	18128618	AIDA	protein_coding	2.03852	5.34047	7.13015	9.48e-05	0.0011489	1.69676
ENSGALG00000015156	36846475	36855645	NMRK1	protein_coding	1.9043	3.8962	7.06587	0.000101071	0.00119141	1.69154
ENSGALG00000018942	328157	329913	NRGN	protein_coding	8.17065	1.30516	6.88732	0.000121008	0.00131159	1.69037
ENSGALG00000041911	173612	227990	AAK1	protein_coding	2.03345	4.10548	7.09202	9.85e-05	0.00117395	1.68476
ENSGALG00000020895	12079635	12100294	not available	protein_coding	-5.91315	4.60858	-6.88665	0.000121089	0.00131159	1.68475
ENSGALG00000044230	3988882	4003494	ARHGAP27	protein_coding	-3.91701	4.47649	-6.88704	0.000121042	0.00131159	1.6847
ENSGALG00000040368	422263	424991	CALR	protein_coding	-1.70914	7.25955	-7.12234	9.55e-05	0.00115417	1.68404
ENSGALG00000008813	20644330	20664067	CROT	protein_coding	2.26331	5.88657	7.11219	9.65e-05	0.00116181	1.68316
ENSGALG00000023806	5426346	5450009	PITPNA	protein_coding	2.15985	6.0761	7.11116	9.66e-05	0.00116181	1.68281
ENSGALG00000027887	10370855	10387436	not available	protein_coding	4.20952	2.51725	6.93879	0.000114848	0.00128596	1.68276
ENSGALG00000012468	58950139	58968358	PRPF39	protein_coding	-2.0926	5.78199	-7.0694	0.000100716	0.00119045	1.68219
ENSGALG00000005287	2080866	2086418	ZBTB47	protein_coding	2.32953	2.21909	6.91959	0.000117103	0.00129352	1.68212
ENSGALG00000002555	5520195	5598425	RET	protein_coding	5.7093	0.757599	6.88161	0.000121713	0.00131159	1.68159
ENSGALG00000007441	196900378	196929712	MAP6	protein_coding	6.67306	1.34617	6.87921	0.000122011	0.00131364	1.68154
ENSGALG00000035769	57621418	57662363	not available	protein_coding	1.85593	4.71067	7.09496	9.82e-05	0.00117147	1.67809
ENSGALG00000040493	57668138	57738114	PTN	protein_coding	3.16209	6.53974	7.08509	9.92e-05	0.00117921	1.677
ENSGALG00000052282	40611709	40624795	not available	lncRNA	5.19759	0.0771924	6.89541	0.000120016	0.00131033	1.67648
ENSGALG00000005365	6422730	6435778	NARFL	protein_coding	-1.64147	4.59178	-6.99912	0.000108064	0.00123898	1.67647
ENSGALG00000030419	7856153	7908623	GLS	protein_coding	-1.74671	6.15586	-7.10453	9.73e-05	0.00116537	1.67535
ENSGALG00000003333	7690790	7694475	GHDC	protein_coding	-2.36848	3.54105	-6.88631	0.000121132	0.00131159	1.67494
ENSGALG00000009885	34535707	34549257	HELB	protein_coding	-1.59698	5.23506	-7.0605	0.000101615	0.00119589	1.67436
ENSGALG00000014060	191746049	191761996	EED	protein_coding	-3.15242	4.38367	-6.89588	0.000119958	0.00131033	1.67143
ENSGALG00000009920	34450679	34467653	COCH	protein_coding	4.68208	-0.514804	7.01419	0.00010644	0.00122732	1.67033
ENSGALG00000015917	81503064	81509231	EEF1A1	protein_coding	-1.89755	11.3204	-6.98304	0.000109828	0.00125324	1.67029
ENSGALG00000027255	39775061	40667438	NRXN3	protein_coding	3.54503	2.97317	7.00154	0.000107802	0.00123694	1.6694
ENSGALG00000041404	56919289	56938680	SALL3	protein_coding	8.71698	-0.576469	7.06748	0.000100909	0.00119045	1.665
ENSGALG00000034999	137983356	137985977	ZHX1	protein_coding	2.10444	4.31576	7.07582	0.000100073	0.00118536	1.66443
ENSGALG00000006130	9700709	9711179	STMN3	protein_coding	7.16545	0.491887	6.87082	0.000123058	0.00132006	1.66253
ENSGALG00000004168	4970129	4972661	FEM1A	protein_coding	2.28265	4.53391	7.08731	9.89e-05	0.00117803	1.66103
ENSGALG00000035228	79791824	79866172	not available	protein_coding	2.92281	0.653547	6.85949	0.000124489	0.00132958	1.65463
ENSGALG00000003105	6106146	6162953	ANKFN1	protein_coding	7.62609	-2.52996	7.23275	8.57e-05	0.00110021	1.6524
ENSGALG00000027035	177652330	177658052	RPL21	protein_coding	-2.01821	9.17804	-7.04705	0.000102991	0.00120718	1.64944
ENSGALG00000005667	5336966	5354172	UBE2G2	protein_coding	-1.55378	5.00753	-7.02282	0.000105522	0.00122129	1.64814
ENSGALG00000049848	76173595	76187438	CNR1	protein_coding	3.24901	1.53415	6.87416	0.000122641	0.00131768	1.64663
ENSGALG00000026542	6870517	6877317	FAM217B	protein_coding	1.81983	4.92961	7.07761	9.99e-05	0.00118419	1.6442
ENSGALG00000041225	190561287	190630341	not available	protein_coding	3.26788	0.116763	6.87404	0.000122656	0.00131768	1.6437
ENSGALG00000008658	16551740	16579545	ZNHIT6	protein_coding	-2.18508	4.08933	-6.8883	0.000120887	0.00131159	1.64067
ENSGALG00000017169	181839724	181881942	ELMOD1	protein_coding	6.64374	0.297407	6.94615	0.000113995	0.00127996	1.63996
ENSGALG00000030516	89848236	89855757	EMX1	protein_coding	7.1965	-2.60409	7.28694	8.13e-05	0.00107171	1.63871
ENSGALG00000002579	3506970	3627749	RIMBP2	protein_coding	1.9641	3.65449	7.01399	0.000106461	0.00122732	1.637
ENSGALG00000011533	50665051	50674947	XRCC3	protein_coding	-1.52089	4.82076	-6.98741	0.000109346	0.00124976	1.6342
ENSGALG00000013409	2220746	2229123	not available	protein_coding	-4.09433	2.89284	-6.88146	0.000121732	0.00131159	1.63332
ENSGALG00000004736	6434901	6458344	STAU1	protein_coding	1.74228	6.31569	7.06797	0.00010086	0.00119045	1.63318
ENSGALG00000008796	16969699	16975356	RPF1	protein_coding	-1.72809	4.86503	-6.96971	0.000111314	0.00126178	1.63271
ENSGALG00000013189	85817469	85879564	LPCAT1	protein_coding	-1.99368	5.76697	-7.0326	0.000104492	0.00121658	1.63205
ENSGALG00000050162	14240563	14254371	not available	lncRNA	-2.07267	4.14708	-6.90263	0.000119138	0.00130571	1.63125
ENSGALG00000013100	80852532	80991947	GRB10	protein_coding	2.40838	4.27858	7.04589	0.00010311	0.00120718	1.63122
ENSGALG00000025886	7057412	7082243	SUSD3	protein_coding	-3.36796	2.91026	-6.8326	0.000127961	0.00135654	1.62922
ENSGALG00000012529	51709011	51716385	EIF3D	protein_coding	-1.54365	6.80919	-7.07249	0.000100406	0.00118834	1.62864
ENSGALG00000038624	3548415	3550704	GPR62	protein_coding	2.90133	3.77637	7.03791	0.000103938	0.00121253	1.62781
ENSGALG00000031754	56269867	56341290	KCNG2	protein_coding	2.95647	2.88059	6.9251	0.000116451	0.00129088	1.62507
ENSGALG00000000907	19866566	19879472	KARS	protein_coding	-1.58174	7.11054	-7.06831	0.000100826	0.00119045	1.62506
ENSGALG00000017015	171220977	171264767	RNASEH2B	protein_coding	-1.94113	5.35099	-6.98233	0.000109907	0.00125324	1.6242
ENSGALG00000001311	2212800	2231061	ARHGAP44	protein_coding	6.50294	-1.70702	7.10848	9.69e-05	0.00116275	1.62237
ENSGALG00000041501	2695875	2698820	AMER3	protein_coding	6.49653	-2.36835	7.21634	8.71e-05	0.0011103	1.62159
ENSGALG00000008302	20483878	20486357	CIB1	protein_coding	-2.90257	5.3332	-6.93817	0.00011492	0.00128596	1.61995
ENSGALG00000037856	17603136	17707996	CHL1	protein_coding	4.05157	3.12079	6.9358	0.000115196	0.00128654	1.61804
ENSGALG00000006009	10097118	10129130	not available	protein_coding	2.43223	2.69475	6.92285	0.000116717	0.0012927	1.61649
ENSGALG00000038930	6156148	6256742	not available	protein_coding	5.18701	0.0705083	6.83805	0.000127248	0.00135312	1.61377
ENSGALG00000031313	2064918	2075635	not available	protein_coding	3.1801	0.847332	6.81139	0.000130773	0.00137371	1.61314
ENSGALG00000042853	38176341	38193355	GGPS1	protein_coding	-1.93451	4.76014	-6.93223	0.000115613	0.00128826	1.61252
ENSGALG00000000736	1056317	1061333	MATK	protein_coding	-4.29618	2.90855	-6.91469	0.000117687	0.00129659	1.60995
ENSGALG00000014186	68817721	68879496	MPPED1	protein_coding	1.99238	4.68223	7.0322	0.000104534	0.00121658	1.60889
ENSGALG00000011203	46439548	46444745	HPSE	protein_coding	-4.20184	4.33986	-6.82357	0.000129149	0.00136247	1.60679
ENSGALG00000010820	45084388	45094601	CHGA	protein_coding	3.76752	1.96562	6.88783	0.000120945	0.00131159	1.60598
ENSGALG00000033694	4098288	4100719	IFI30	protein_coding	-4.20307	6.01023	-6.92759	0.000116158	0.00129088	1.6054
ENSGALG00000035807	42320487	42342961	not available	lncRNA	2.73549	0.942698	6.79971	0.00013235	0.00138529	1.60427
ENSGALG00000051022	68516400	68562896	not available	protein_coding	4.15409	-0.214163	6.88802	0.000120921	0.00131159	1.60258
ENSGALG00000037193	51253986	51485303	HECW1	protein_coding	1.78823	3.11898	6.91239	0.000117963	0.00129768	1.59861
ENSGALG00000024053	633126	636523	ICMT	protein_coding	-2.41151	3.3517	-6.80486	0.000131653	0.00138094	1.59322
ENSGALG00000005139	7424483	7453824	CLTC	protein_coding	1.51566	7.88161	6.98644	0.000109453	0.00125001	1.5931
ENSGALG00000012613	41459118	41469158	FBP1	protein_coding	-3.574	3.15667	-6.78573	0.000134267	0.00139718	1.59034
ENSGALG00000009172	15434552	15516341	OSBPL6	protein_coding	2.70881	0.918065	6.78283	0.000134669	0.00139758	1.58712
ENSGALG00000005332	7450925	7616503	CACNA1D	protein_coding	2.12981	2.70955	6.86886	0.000123305	0.00132174	1.58706
ENSGALG00000038292	485844	487737	TMEM258	protein_coding	-1.76608	4.3326	-6.88537	0.000121248	0.00131159	1.587
ENSGALG00000009031	15017686	15069511	SESTD1	protein_coding	1.96917	5.25261	7.02364	0.000105435	0.00122125	1.58525
ENSGALG00000032632	26482244	26538765	SLC49A4	protein_coding	1.96887	3.06725	6.91393	0.000117778	0.00129662	1.58266
ENSGALG00000005533	2290629	2312885	ZMYM3	protein_coding	-2.27328	4.15228	-6.83284	0.000127928	0.00135654	1.58253
ENSGALG00000054759	22252414	22257167	B3GALNT1	protein_coding	-2.50843	4.25645	-6.82994	0.000128309	0.00135701	1.57873
ENSGALG00000004386	8785940	8789042	SOX9	protein_coding	9.58084	-0.130449	6.90845	0.000118435	0.0013019	1.57798
ENSGALG00000010057	29057896	29196236	KIF6	protein_coding	7.75366	-0.269007	6.96497	0.000111848	0.00126457	1.57788
ENSGALG00000000817	19730464	19742076	ZNF821	protein_coding	-2.45441	5.5541	-6.91774	0.000117323	0.00129453	1.57486
ENSGALG00000051419	27317307	27383989	not available	lncRNA	-8.50613	2.93161	-8.46354	2.76e-05	0.000655326	1.57471
ENSGALG00000003521	4617488	4636539	TPM1	protein_coding	-3.25017	8.40485	-7.00549	0.000107375	0.00123494	1.57051
ENSGALG00000048084	20638409	20661112	not available	lncRNA	4.83402	-0.77912	6.92143	0.000116886	0.00129352	1.57022
ENSGALG00000046360	56139512	56166222	not available	protein_coding	-2.43994	5.95429	-6.95004	0.000113548	0.00127699	1.56606
ENSGALG00000007592	23300528	23304345	ZDHHC16	protein_coding	-2.20009	3.68375	-6.79116	0.00013352	0.00139354	1.56573
ENSGALG00000017098	177594916	177599340	GTF3A	protein_coding	-1.9411	4.78889	-6.88855	0.000120856	0.00131159	1.56567
ENSGALG00000039254	3034548	3063413	SLC17A6	protein_coding	8.08473	-0.779488	6.96556	0.000111781	0.00126457	1.56487
ENSGALG00000047632	6406304	6409948	not available	protein_coding	4.80534	0.00781788	6.7704	0.000136404	0.00140663	1.5643
ENSGALG00000001172	1446518	1468998	KBP	protein_coding	8.62773	1.69819	6.7577	0.000138203	0.00141989	1.56253
ENSGALG00000031642	197467875	197473314	ILK	protein_coding	-1.51577	6.36352	-7.00368	0.00010757	0.00123621	1.5615
ENSGALG00000006480	16620708	16679055	TCF7	protein_coding	-4.00288	3.62968	-6.75629	0.000138404	0.00141989	1.56125
ENSGALG00000048557	54232806	54472565	not available	lncRNA	6.89798	-0.992191	7.02441	0.000105354	0.00122125	1.55583
ENSGALG00000055094	5491179	5493716	CD63	protein_coding	-1.61072	6.32649	-6.99781	0.000108207	0.00123965	1.55561
ENSGALG00000030450	2926988	2958776	CLIP2	protein_coding	1.74742	3.98955	6.94207	0.000114467	0.00128402	1.55409
ENSGALG00000012322	18270817	18306102	KCTD16	protein_coding	5.92054	-0.858894	6.91562	0.000117577	0.00129635	1.54722
ENSGALG00000034262	7851805	7855186	VPS25	protein_coding	-1.82545	4.42974	-6.86397	0.000123922	0.00132545	1.54665
ENSGALG00000039156	770562	784767	not available	pseudogene	-5.26661	3.4886	-6.8981	0.000119687	0.0013088	1.54523
ENSGALG00000040114	23044093	23176470	PTPRZ1	protein_coding	4.35489	4.86506	6.94151	0.000114532	0.00128402	1.54388
ENSGALG00000006453	4765436	4777129	TF	protein_coding	3.72223	7.58941	6.9009	0.000119347	0.00130703	1.54352
ENSGALG00000003930	6257701	6346419	APBA2	protein_coding	2.88463	3.29303	6.89926	0.000119546	0.00130823	1.54251
ENSGALG00000001504	3285259	3291572	DDX20	protein_coding	-1.96872	3.48384	-6.77267	0.000136085	0.00140663	1.5425
ENSGALG00000003144	6279757	6287152	TRIM25	protein_coding	2.33741	4.7061	6.97553	0.000110662	0.00125892	1.54018
ENSGALG00000010792	27838091	28021352	AGMO	protein_coding	7.20158	0.211543	6.8293	0.000128393	0.00135701	1.53918
ENSGALG00000011799	48252389	48259629	not available	protein_coding	2.89544	0.745797	6.73081	0.000142098	0.00144103	1.53541
ENSGALG00000005668	9244014	9251499	WSB1	protein_coding	-2.7831	7.16774	-6.96952	0.000111336	0.00126178	1.53514
ENSGALG00000052475	70998365	71044668	not available	lncRNA	3.70128	0.979316	6.73305	0.000141769	0.00143968	1.53394
ENSGALG00000016740	131975543	132105662	OCA2	protein_coding	8.47757	-0.707317	6.9203	0.000117019	0.00129352	1.53375
ENSGALG00000029510	78931174	79053674	STK32B	protein_coding	5.71613	-0.15633	6.78823	0.000133922	0.00139675	1.53303
ENSGALG00000016571	123760153	123886114	GLRA2	protein_coding	7.54711	-0.358826	6.86527	0.000123758	0.00132466	1.52837
ENSGALG00000000003	20328226	20347898	PANX2	protein_coding	4.06801	0.685077	6.72329	0.000143209	0.00144829	1.528
ENSGALG00000054854	1933293	1941895	not available	lncRNA	-4.62875	4.34828	-6.71897	0.000143853	0.00145179	1.52394
ENSGALG00000008262	20370328	20388562	RASGRF1	protein_coding	2.61033	2.61653	6.81137	0.000130776	0.00137371	1.5238
ENSGALG00000052523	110512214	110532897	not available	protein_coding	4.25182	-1.01817	6.92706	0.00011622	0.00129088	1.52262
ENSGALG00000006856	15884246	15915623	CD151	protein_coding	1.95283	5.9944	6.96358	0.000112005	0.00126469	1.52235
ENSGALG00000005790	8807030	8821031	not available	protein_coding	3.47527	0.135482	6.72856	0.00014243	0.0014424	1.52202
ENSGALG00000004472	7112556	7151143	ASTN1	protein_coding	2.61904	1.57483	6.73872	0.000140941	0.00143326	1.51953
ENSGALG00000047652	190729172	190799934	not available	protein_coding	4.23672	-0.0315557	6.77769	0.000135383	0.00140301	1.51923
ENSGALG00000052396	18776803	18784074	not available	protein_coding	3.56125	2.66637	6.86116	0.000124278	0.00132829	1.51908
ENSGALG00000016964	167989491	168020290	not available	protein_coding	2.00239	5.34061	6.96264	0.000112111	0.00126469	1.51841
ENSGALG00000000864	10673254	10682819	FBXW2	protein_coding	-1.89108	5.25058	-6.88295	0.000121547	0.00131159	1.5162
ENSGALG00000029449	2998206	3004488	RFC2	protein_coding	-2.06769	4.45129	-6.80896	0.0001311	0.00137612	1.51478
ENSGALG00000033207	32837139	32919855	HIBADH	protein_coding	2.23383	4.7866	6.94795	0.000113788	0.00127862	1.51293
ENSGALG00000050946	4750522	4752709	not available	protein_coding	-4.29763	3.07196	-6.72436	0.000143051	0.00144769	1.51036
ENSGALG00000033677	1530286	1555018	AHCY	protein_coding	-1.53808	4.99559	-6.89085	0.000120574	0.00131159	1.50582
ENSGALG00000011086	40087452	40090517	ACTA1	protein_coding	-4.22759	3.5491	-6.71781	0.000144025	0.00145253	1.50568
ENSGALG00000008739	20283219	20330243	MINDY3	protein_coding	1.44763	4.93011	6.94996	0.000113557	0.00127699	1.50516
ENSGALG00000054657	8440838	8441630	not available	protein_coding	3.10422	3.29329	6.86746	0.000123481	0.00132266	1.50329
ENSGALG00000033783	138205878	138288568	FER1L6	protein_coding	2.76087	0.488475	6.70356	0.000146171	0.00146012	1.50029
ENSGALG00000001467	3325996	3346544	ANKFY1	protein_coding	1.51481	4.73144	6.93775	0.000114968	0.00128596	1.49886
ENSGALG00000004465	12239480	12253050	PALD1	protein_coding	-3.64775	5.10218	-6.74929	0.000139409	0.00142459	1.4981
ENSGALG00000002993	5153057	5313472	CA10	protein_coding	7.52706	0.831982	6.73163	0.000141978	0.00144081	1.49789
ENSGALG00000008818	13798294	13811022	IDH1	protein_coding	2.62829	5.47906	6.931	0.000115757	0.00128888	1.49424
ENSGALG00000036111	5541385	5557609	ITM2C	protein_coding	2.20124	5.14426	6.93296	0.000115527	0.00128826	1.48915
ENSGALG00000031729	2214360	2217990	MOB3A	protein_coding	-1.76811	3.97972	-6.77463	0.000135811	0.00140546	1.48827
ENSGALG00000007070	9166630	9185734	not available	protein_coding	-4.32802	3.74843	-6.68333	0.000149277	0.00147921	1.48696
ENSGALG00000005631	5367515	5380854	TRPM2	protein_coding	2.68764	0.920933	6.68318	0.0001493	0.00147921	1.48657
ENSGALG00000000723	1524210	1536927	STX12	protein_coding	2.17459	6.41055	6.91925	0.000117144	0.00129352	1.48618
ENSGALG00000023546	22401775	22412510	not available	protein_coding	-2.82826	4.80338	-6.74937	0.000139397	0.00142459	1.48374
ENSGALG00000019355	35503179	35528253	CPSF6	protein_coding	-1.89927	5.66589	-6.88371	0.000121453	0.00131159	1.48304
ENSGALG00000010809	28476110	28534287	BZW2	protein_coding	-1.58366	6.40278	-6.92964	0.000115917	0.00128969	1.48262
ENSGALG00000035935	8592962	8676758	not available	protein_coding	2.16644	2.14364	6.71053	0.000145116	0.00145653	1.48152
ENSGALG00000002798	1901047	1949555	WDR59	protein_coding	-1.9652	4.1861	-6.74969	0.000139351	0.00142459	1.47776
ENSGALG00000002775	1892371	1901853	FA2H	protein_coding	3.95946	-0.23945	6.69735	0.000147117	0.00146558	1.47739
ENSGALG00000015434	70157498	70521359	GRIK2	protein_coding	7.09095	1.29846	6.67044	0.000151295	0.00148202	1.47575
ENSGALG00000049561	29333148	29339377	not available	lncRNA	3.75311	2.83997	6.81876	0.000129788	0.00136725	1.47309
ENSGALG00000006644	17366433	17385594	not available	protein_coding	5.90064	1.59709	6.69822	0.000146983	0.00146523	1.4715
ENSGALG00000000795	1155041	1161700	MFSD12	protein_coding	-2.59639	3.20499	-6.67067	0.000151258	0.00148202	1.47011
ENSGALG00000031650	47626395	47911248	BBS9	protein_coding	2.99641	2.44025	6.77241	0.000136122	0.00140663	1.46997
ENSGALG00000000853	10683005	10692783	SLC2A8	protein_coding	-1.97743	5.26242	-6.82905	0.000128426	0.00135701	1.46909
ENSGALG00000007028	8732666	8906442	not available	protein_coding	-2.97677	5.24925	-6.80143	0.000132116	0.00138382	1.46822
ENSGALG00000001207	1473954	1548181	PLCH2	protein_coding	2.4834	1.05132	6.65934	0.000153055	0.00148932	1.46393
ENSGALG00000042552	6475758	6544834	TJP1	protein_coding	2.13098	6.22121	6.90685	0.000118628	0.00130207	1.46305
ENSGALG00000051845	37917168	37945165	not available	lncRNA	4.83148	-1.2042	6.88277	0.00012157	0.00131159	1.46147
ENSGALG00000047441	6449084	6453916	TRARG1	protein_coding	5.02475	0.308941	6.66143	0.000152722	0.00148869	1.4609
ENSGALG00000038512	12538281	12559258	AGTR1	protein_coding	4.96973	0.157421	6.73472	0.000141525	0.00143819	1.45413
ENSGALG00000040157	6377467	6388772	CHTF18	protein_coding	-2.6715	4.05184	-6.68165	0.000149539	0.00147921	1.45362
ENSGALG00000003966	5949676	5952152	RPL23A	protein_coding	-1.81767	8.07289	-6.89053	0.000120613	0.00131159	1.45247
ENSGALG00000046580	29239595	29258629	MGARP	protein_coding	3.82862	2.61654	6.77775	0.000135374	0.00140301	1.45095
ENSGALG00000016559	123457973	123467284	PIGA	protein_coding	1.84262	3.58768	6.83206	0.000128031	0.00135654	1.45008
ENSGALG00000012704	61479711	61493929	MYLIP	protein_coding	-1.66753	6.13038	-6.89475	0.000120096	0.00131033	1.44945
ENSGALG00000001571	1844413	1858231	MYO1F	protein_coding	-2.00232	5.91396	-6.87507	0.000122527	0.00131768	1.44258
ENSGALG00000015441	93019252	93065622	CD247	protein_coding	-4.83958	4.4225	-6.63857	0.000156413	0.00151196	1.4419
ENSGALG00000052935	270998	276395	TNFRSF9	protein_coding	-2.45395	3.75557	-6.682	0.000149483	0.00147921	1.44028
ENSGALG00000002564	4066661	4072187	RGS4	protein_coding	3.4383	3.36956	6.83226	0.000128004	0.00135654	1.43973
ENSGALG00000005821	7677351	7715763	FAM219A	protein_coding	2.31636	1.87497	6.67376	0.000150773	0.00148202	1.43885
ENSGALG00000005525	8854438	8858046	SRSF1	protein_coding	-1.87825	8.06302	-6.88229	0.000121629	0.00131159	1.43854
ENSGALG00000032770	899574	945193	VRK2	protein_coding	-2.68598	4.64316	-6.70441	0.000146041	0.00145981	1.43784
ENSGALG00000001869	69047285	69263974	LINGO2	protein_coding	5.90663	-0.149857	6.67265	0.000150947	0.00148202	1.43232
ENSGALG00000008057	10892959	10923792	LLGL2	protein_coding	-2.05623	5.38131	-6.79882	0.000132472	0.00138557	1.43209
ENSGALG00000011324	22201254	22204320	not available	protein_coding	4.96241	1.88433	6.71957	0.000143763	0.00145179	1.42995
ENSGALG00000000636	1813731	1832064	MDM4	protein_coding	-2.56257	5.58991	-6.80283	0.000131927	0.00138283	1.42972
ENSGALG00000003771	4364672	4376473	SIN3B	protein_coding	1.43363	4.25444	6.84882	0.000125854	0.00134025	1.42858
ENSGALG00000014202	66931457	66966985	GABRA4	protein_coding	8.22672	-0.212995	6.76808	0.000136731	0.00140901	1.42655
ENSGALG00000007650	10437507	10444800	SLC9A3R1	protein_coding	-1.86893	5.22058	-6.82684	0.000128717	0.0013589	1.42369
ENSGALG00000038771	49079391	49136257	TECRL	protein_coding	2.70566	1.05868	6.6203	0.000159432	0.00153406	1.4199
ENSGALG00000033186	80695646	80706829	LRRC58	protein_coding	3.63718	2.01436	6.70669	0.000145696	0.00145981	1.41812
ENSGALG00000033609	6876344	6886461	NACA	protein_coding	-1.55984	6.84123	-6.8725	0.000122848	0.00131877	1.41473
ENSGALG00000011111	40401196	40465340	PGBD5	protein_coding	3.79562	-0.233266	6.66083	0.000152818	0.00148869	1.41358
ENSGALG00000002705	5951613	5961190	CISD1	protein_coding	2.15684	6.079	6.85162	0.000125494	0.00133836	1.40714
ENSGALG00000013684	63861918	64214244	SGCZ	protein_coding	4.27636	1.65324	6.64793	0.00015489	0.00150219	1.40371
ENSGALG00000001900	8501025	8509540	PHF24	protein_coding	9.97827	-1.29899	6.75587	0.000138464	0.00141989	1.40204
ENSGALG00000010774	25524304	25575125	SSBP3	protein_coding	-1.56842	6.19238	-6.85084	0.000125595	0.00133846	1.4011
ENSGALG00000037646	10782893	10798225	BRD8	protein_coding	-1.6501	5.35179	-6.79305	0.00013326	0.00139183	1.39985
ENSGALG00000053627	24775543	24783366	not available	lncRNA	1.85462	4.75484	6.84189	0.00012675	0.00134881	1.39962
ENSGALG00000026460	26259270	26296906	not available	protein_coding	2.96387	1.56859	6.62403	0.000158811	0.00152909	1.39818
ENSGALG00000037697	138832131	138850368	LAMP1	protein_coding	2.07201	7.78466	6.79546	0.000132931	0.00138938	1.39679
ENSGALG00000012546	52093781	52114911	MCM5	protein_coding	-1.83885	4.03797	-6.68128	0.000149596	0.00147921	1.39478
ENSGALG00000009890	22956893	22963144	MRPS10	protein_coding	-2.59961	3.37116	-6.59393	0.000163905	0.00156376	1.39118
ENSGALG00000054481	4118695	4356969	not available	lncRNA	4.21844	0.038577	6.61714	0.000159962	0.00153614	1.38991
ENSGALG00000002266	3585026	3633966	OGDHL	protein_coding	3.45757	0.764618	6.58488	0.000165472	0.00157248	1.38906
ENSGALG00000004879	4459523	4542964	SLC6A11	protein_coding	11.937	0.934543	6.69302	0.00014778	0.00147018	1.38891
ENSGALG00000027305	6335894	6459922	SKAP1	protein_coding	-3.90376	3.21077	-6.59212	0.000164217	0.00156376	1.38882
ENSGALG00000002015	3338993	3346509	SNCG	protein_coding	4.15846	1.08811	6.60873	0.000161379	0.00154671	1.38824
ENSGALG00000034488	5154797	5259594	not available	protein_coding	-5.96037	2.71743	-6.78611	0.000134214	0.00139718	1.38694
ENSGALG00000004300	1720111	1756043	PTDSS2	protein_coding	2.07112	3.7176	6.77651	0.000135548	0.00140372	1.38524
ENSGALG00000016304	88017842	88103589	LRRC1	protein_coding	1.83683	4.81288	6.8289	0.000128445	0.00135701	1.38485
ENSGALG00000023294	9721482	9724691	RPLP0	protein_coding	-1.73556	8.32256	-6.81231	0.00013065	0.00137371	1.38363
ENSGALG00000002262	3538939	3563502	ETF1	protein_coding	1.73865	5.92826	6.83609	0.000127503	0.00135486	1.38164
ENSGALG00000004917	7178655	7196511	DOC2B	protein_coding	4.75384	0.608684	6.57698	0.000166854	0.00157546	1.3814
ENSGALG00000005266	11463948	11501923	BEAN1	protein_coding	2.19605	4.35974	6.81187	0.000130708	0.00137371	1.38101
ENSGALG00000005269	7615239	7630260	INTS2	protein_coding	-1.52738	5.33177	-6.78506	0.000134359	0.00139718	1.3801
ENSGALG00000016867	144799552	144931151	ITGBL1	protein_coding	4.69706	0.682814	6.58044	0.000166247	0.00157546	1.37837
ENSGALG00000042990	51627090	51635098	IFT27	protein_coding	2.55969	3.046	6.71615	0.000144273	0.00145404	1.37664
ENSGALG00000054336	91129917	91137976	CDC25B	protein_coding	-1.42903	5.22276	-6.78468	0.000134412	0.00139718	1.3764
ENSGALG00000046823	1763961	1765497	SNX22	protein_coding	-2.53311	3.02193	-6.57972	0.000166374	0.00157546	1.3721
ENSGALG00000039498	60301963	60491846	PPP3CA	protein_coding	2.2046	5.73888	6.82081	0.000129516	0.00136536	1.36856
ENSGALG00000041083	145718083	145721881	ZIC2	protein_coding	9.63978	-2.40945	6.7442	0.000140144	0.00142713	1.36846
ENSGALG00000048587	71748311	71751266	not available	lncRNA	4.41829	-1.00027	6.7534	0.000138818	0.00142252	1.367
ENSGALG00000051780	119267567	119295147	not available	lncRNA	6.73008	-1.21118	6.76635	0.000136974	0.00141053	1.36581
ENSGALG00000008230	24526945	24549491	PCGF6	protein_coding	-1.78824	4.90764	-6.71482	0.000144472	0.00145449	1.36088
ENSGALG00000009439	26817562	26821855	GPR85	protein_coding	6.4462	-1.55875	6.74861	0.000139507	0.0014246	1.35508
ENSGALG00000019842	108267469	108317357	TFAP2D	protein_coding	8.04956	-1.61913	6.77152	0.000136247	0.00140663	1.35504
ENSGALG00000037283	23054105	23058446	CUTC	protein_coding	-1.84096	4.37081	-6.66327	0.00015243	0.00148857	1.35467
ENSGALG00000031305	1278454	1365241	FAM13C	protein_coding	2.26632	2.15938	6.60568	0.000161895	0.00155064	1.35357
ENSGALG00000013879	4127112	4138607	TIA1	protein_coding	-2.91464	3.76718	-6.55395	0.000170955	0.0015982	1.34641
ENSGALG00000003033	5836752	5890639	STXBP4	protein_coding	2.55704	3.30201	6.71315	0.000144723	0.00145449	1.3439
ENSGALG00000007278	9652802	9801024	GRIN2A	protein_coding	4.3687	-0.399326	6.62911	0.000157968	0.00152297	1.34304
ENSGALG00000021656	3746839	3760199	PTPN22	protein_coding	-3.20045	3.85893	-6.5771	0.000166834	0.00157546	1.34114
ENSGALG00000035017	2682333	2709511	not available	protein_coding	-2.40539	5.01407	-6.67978	0.00014983	0.00147954	1.3384
ENSGALG00000043827	137877361	137879853	ZHX2	protein_coding	1.50616	4.01436	6.74442	0.000140112	0.00142713	1.33776
ENSGALG00000002094	1597453	1604407	TRMT2A	protein_coding	-2.07125	3.82667	-6.58798	0.000164934	0.00156949	1.33665
ENSGALG00000003533	10057707	10062489	ZNF511	protein_coding	-2.21123	3.54739	-6.56285	0.000169357	0.00159094	1.33641
ENSGALG00000011511	50513973	50524885	CKB	protein_coding	4.0457	7.32113	6.70481	0.000145981	0.00145981	1.33577
ENSGALG00000003682	5492846	5498570	ARL6IP4	protein_coding	-1.69295	5.57446	-6.74748	0.000139669	0.00142527	1.33449
ENSGALG00000038090	25554762	25711679	not available	lncRNA	5.19949	0.641641	6.52851	0.000175614	0.00162167	1.33265
ENSGALG00000005575	9121994	9144694	AKAP1	protein_coding	-1.80501	5.17391	-6.70804	0.000145493	0.00145931	1.33198
ENSGALG00000042548	141638052	141668463	LRRC6	protein_coding	4.77786	-0.539921	6.64242	0.000155784	0.00150787	1.33197
ENSGALG00000034813	6508	6573	not available	Mt_tRNA	8.10259	-2.18373	6.72983	0.000142243	0.0014415	1.331
ENSGALG00000047352	31108678	31122565	not available	protein_coding	-3.21656	3.75645	-6.53469	0.00017447	0.00161722	1.33011
ENSGALG00000042354	115620395	115787873	PREX2	protein_coding	2.3816	4.13305	6.74598	0.000139886	0.00142648	1.32989
ENSGALG00000004425	22721122	22759474	SCAMP1	protein_coding	1.69705	4.94141	6.78449	0.000134439	0.00139718	1.32616
ENSGALG00000011003	38567265	38616829	SLC35F3	protein_coding	3.72115	-0.778116	6.63033	0.000157766	0.00152203	1.32468
ENSGALG00000013234	2672117	2674826	HAPLN2	protein_coding	3.11795	1.75161	6.59208	0.000164225	0.00156376	1.3231
ENSGALG00000001143	907941	974253	ETS1	protein_coding	-2.58236	5.87232	-6.70113	0.00014654	0.00146182	1.32019
ENSGALG00000050348	13114652	13281703	not available	lncRNA	7.66697	-0.508539	6.66666	0.000151892	0.00148589	1.3191
ENSGALG00000006439	4374897	4404306	ARHGEF6	protein_coding	-2.22172	5.27805	-6.69227	0.000147896	0.00147033	1.31664
ENSGALG00000004486	6179851	6191881	ZCCHC8	protein_coding	-2.255	5.28846	-6.67264	0.000150948	0.00148202	1.31651
ENSGALG00000035275	5346739	5428483	not available	lncRNA	2.91239	0.236322	6.52099	0.000177017	0.00162795	1.31443
ENSGALG00000036364	33738911	33740749	FOXG1	protein_coding	8.85068	-1.64588	6.67906	0.000149942	0.00147964	1.31327
ENSGALG00000004763	6994213	7000330	ALDH3A2	protein_coding	1.94336	6.18406	6.76295	0.000137456	0.0014135	1.31084
ENSGALG00000005398	6439886	6448948	HAGH	protein_coding	2.72731	5.49552	6.75633	0.000138398	0.00141989	1.30806
ENSGALG00000041512	1237323	1244618	not available	protein_coding	-1.51446	5.08814	-6.70615	0.000145778	0.00145981	1.30792
ENSGALG00000052213	66714069	66715631	not available	protein_coding	2.83109	2.01625	6.56041	0.000169793	0.001593	1.30713
ENSGALG00000015086	103288644	103359526	OSBPL1A	protein_coding	1.67584	5.38539	6.77088	0.000136337	0.00140663	1.30709
ENSGALG00000003614	5476662	5483514	AZIN2	protein_coding	2.13436	4.30849	6.75125	0.000139126	0.00142459	1.30445
ENSGALG00000010349	31030686	31034043	POLR1C	protein_coding	-2.60063	3.88927	-6.53449	0.000174505	0.00161722	1.30011
ENSGALG00000020905	11497885	11545726	KSR2	protein_coding	5.79838	-0.222924	6.52514	0.000176242	0.00162609	1.2991
ENSGALG00000034801	1757627	1765532	HDHD2	protein_coding	1.78978	3.83566	6.71254	0.000144814	0.00145449	1.29891
ENSGALG00000046826	6710500	6728373	GYS1	protein_coding	1.6822	3.51607	6.67379	0.000150767	0.00148202	1.29742
ENSGALG00000016157	110541743	110555529	not available	protein_coding	4.85426	-0.824869	6.5949	0.000163739	0.0015632	1.29307
ENSGALG00000013830	97199690	97210085	PRELID3A	protein_coding	3.51439	2.73729	6.65332	0.000154021	0.0014958	1.29223
ENSGALG00000052519	5285695	5287614	not available	lncRNA	-1.64991	4.66198	-6.64444	0.000155456	0.00150621	1.29097
ENSGALG00000009813	29619101	29627656	SCOC	protein_coding	2.09974	6.42913	6.73903	0.000140895	0.00143326	1.28958
ENSGALG00000030845	7905544	7906945	ENHO	protein_coding	6.91595	1.74677	6.53212	0.000174944	0.00161853	1.28175
ENSGALG00000028520	15683584	15685913	CST3	protein_coding	3.11814	7.9267	6.66137	0.000152732	0.00148869	1.28129
ENSGALG00000001017	979698	992769	WRAP73	protein_coding	-2.10889	4.1916	-6.55641	0.000170511	0.00159666	1.28012
ENSGALG00000016744	132566482	132611904	GABRA5	protein_coding	5.82787	-0.282794	6.50462	0.000180117	0.00164622	1.27976
ENSGALG00000023364	9001409	9008787	CDC42EP4	protein_coding	2.79731	3.73089	6.70135	0.000146506	0.00146182	1.27183
ENSGALG00000004903	10491009	10661037	CHST8	protein_coding	4.70927	-0.0716764	6.53865	0.00017374	0.00161657	1.27
ENSGALG00000000367	4187017	4266979	not available	protein_coding	2.91599	1.2036	6.49057	0.000182824	0.00166166	1.26976
ENSGALG00000008456	2470501	2727279	CACNA1B	protein_coding	4.99564	0.176959	6.49785	0.000181416	0.00165235	1.26708
ENSGALG00000006842	10516581	10518982	ACOT8	protein_coding	-1.95878	4.12077	-6.5578	0.000170261	0.00159636	1.26636
ENSGALG00000054667	613212	620890	not available	protein_coding	2.76856	0.397962	6.46697	0.000187474	0.00168245	1.26611
ENSGALG00000010705	34997069	35002178	ZBTB18	protein_coding	2.04501	3.808	6.68321	0.000149295	0.00147921	1.26297
ENSGALG00000016415	121300649	121335637	MAP7D2	protein_coding	9.50438	0.331725	6.53044	0.000175256	0.0016204	1.26256
ENSGALG00000008898	1366340	1396917	GRIN1	protein_coding	9.21574	-0.935696	6.59728	0.00016333	0.00156033	1.25988
ENSGALG00000019361	32828666	32879723	TAFA2	protein_coding	2.91446	1.05946	6.46717	0.000187435	0.00168245	1.25911
ENSGALG00000035506	6629529	6630228	FAU	protein_coding	-1.87842	7.32281	-6.72007	0.000143689	0.00145179	1.25694
ENSGALG00000029664	136063201	136211928	SAMD12	protein_coding	2.4307	0.953401	6.45554	0.000189773	0.00169375	1.25595
ENSGALG00000016384	92994427	93120877	MYT1L	protein_coding	8.8348	-0.501716	6.59228	0.00016419	0.00156376	1.25551
ENSGALG00000035677	9823212	9826911	RPL35	protein_coding	-2.0402	7.63525	-6.71375	0.000144633	0.00145449	1.25362
ENSGALG00000005145	7741772	7756939	SS18L1	protein_coding	3.22727	0.443861	6.44994	0.000190911	0.00169771	1.25209
ENSGALG00000050592	42560525	42719322	not available	lncRNA	5.44308	0.522772	6.44772	0.000191364	0.00169903	1.25031
ENSGALG00000004493	6192499	6204993	RSRC2	protein_coding	-1.81677	6.60673	-6.71322	0.000144713	0.00145449	1.25011
ENSGALG00000009505	28651041	28685420	PNPLA8	protein_coding	1.57611	4.16603	6.67281	0.000150922	0.00148202	1.24707
ENSGALG00000033328	4465927	4530748	PACS2	protein_coding	2.32513	5.6583	6.70485	0.000145975	0.00145981	1.24449
ENSGALG00000047163	10881723	10890682	TSEN54	protein_coding	-2.11661	4.15721	-6.51963	0.000177273	0.00162795	1.24133
ENSGALG00000038265	33231086	33475464	CREB5	protein_coding	4.16039	1.27403	6.4537	0.000190146	0.00169441	1.23742
ENSGALG00000031960	37872665	37926777	LEF1	protein_coding	-2.61215	4.41728	-6.52859	0.000175598	0.00162167	1.23482
ENSGALG00000054322	1193737	1204943	not available	protein_coding	-2.96703	3.40225	-6.43446	0.000194094	0.00171561	1.23269
ENSGALG00000011341	42501436	42522334	UNC93A	protein_coding	10.6903	-0.622413	6.55204	0.000171299	0.00159996	1.23193
ENSGALG00000031578	133608005	134026696	CSMD3	protein_coding	4.65202	2.29918	6.53644	0.000174146	0.00161722	1.23186
ENSGALG00000034040	31128994	31154096	ZNF318	protein_coding	-1.90832	5.78542	-6.66301	0.000152471	0.00148857	1.23164
ENSGALG00000040366	126322389	126339724	NDUFAF6	protein_coding	-2.25038	4.03142	-6.48933	0.000183065	0.0016622	1.22965
ENSGALG00000041419	11989501	11994547	not available	protein_coding	3.63025	3.98189	6.66038	0.000152889	0.00148869	1.2282
ENSGALG00000009616	19747666	19838517	SPATA17	protein_coding	3.92574	0.435825	6.42619	0.00019582	0.00172153	1.22801
ENSGALG00000036356	2775390	2816964	YEATS2	protein_coding	-2.10938	4.45084	-6.53534	0.000174349	0.00161722	1.22717
ENSGALG00000036527	132583836	132627922	SYBU	protein_coding	2.55228	4.37424	6.67333	0.00015084	0.00148202	1.2264
ENSGALG00000003247	4722844	4737094	NFYA	protein_coding	-1.57934	5.3123	-6.63518	0.000156968	0.00151532	1.2263
ENSGALG00000028871	3614475	3623786	SLC38A3	protein_coding	4.5799	0.0621959	6.42838	0.000195362	0.00171956	1.22524
ENSGALG00000053490	4866971	4871302	FBXO45	protein_coding	2.20477	6.69598	6.66719	0.000151808	0.00148589	1.2251
ENSGALG00000006427	13266596	13301342	CARS	protein_coding	1.27337	5.20918	6.69622	0.000147289	0.00146629	1.22495
ENSGALG00000053860	15842529	15889404	not available	protein_coding	4.30005	1.67029	6.51817	0.000177546	0.00162795	1.224
ENSGALG00000015373	53575086	53596769	PDE6B	protein_coding	8.10288	-0.171241	6.4998	0.000181041	0.00164996	1.22261
ENSGALG00000004878	6417028	6426299	not available	protein_coding	2.17982	2.97628	6.54434	0.000172698	0.00161097	1.22012
ENSGALG00000040001	100328305	100430000	not available	lncRNA	1.89583	4.05546	6.63857	0.000156413	0.00151196	1.21892
ENSGALG00000000498	5066557	5082805	ACE	protein_coding	2.58859	1.5374	6.45336	0.000190215	0.00169441	1.21859
ENSGALG00000040532	12074565	12078458	ZIC1	protein_coding	8.4405	-0.43993	6.53281	0.000174816	0.00161838	1.21703
ENSGALG00000017320	196160546	196219266	RAB6A	protein_coding	1.90352	5.88013	6.68435	0.000149119	0.00147921	1.21582
ENSGALG00000031978	49030132	49126360	TARP	protein_coding	-4.90933	5.75141	-6.52422	0.000176414	0.00162609	1.21569
ENSGALG00000035636	7269227	7281113	PHYH	protein_coding	2.49268	4.28191	6.66489	0.000152172	0.00148763	1.21552
ENSGALG00000007980	13362490	13370389	KCNG1	protein_coding	4.19835	-1.07211	6.56935	0.0001682	0.00158372	1.21503
ENSGALG00000012422	51186462	51193519	not available	protein_coding	-5.39304	3.39539	-6.53916	0.000173646	0.00161657	1.2148
ENSGALG00000006919	8657030	8670417	POF1B	protein_coding	-2.16786	4.30376	-6.49995	0.000181012	0.00164996	1.21379
ENSGALG00000014743	20052493	20125241	RNF180	protein_coding	2.77226	0.936683	6.41394	0.000198406	0.00173788	1.21351
ENSGALG00000003495	5858744	5866421	ALDH9A1	protein_coding	2.51868	5.65567	6.67342	0.000150825	0.00148202	1.21304
ENSGALG00000008291	20444440	20448187	AP3S2	protein_coding	-3.02965	5.12251	-6.50832	0.000179412	0.00164226	1.21219
ENSGALG00000049427	196386106	196396212	RELT	protein_coding	2.9346	1.30002	6.43959	0.000193033	0.00170829	1.21181
ENSGALG00000000747	645544	673036	CHD5	protein_coding	2.02116	5.52581	6.68062	0.000149699	0.00147924	1.21141
ENSGALG00000047735	6753708	6765955	not available	lncRNA	-2.80728	2.94116	-6.40813	0.000199645	0.00174421	1.20883
ENSGALG00000004530	4435969	4445512	MMD2	protein_coding	11.0674	1.17336	6.45597	0.000189687	0.00169375	1.20855
ENSGALG00000023689	6180976	6201571	ASS1	protein_coding	3.0113	6.36203	6.6441	0.00015551	0.00150621	1.20717
ENSGALG00000002726	3645371	3721077	KIF1B	protein_coding	1.61089	6.50205	6.67123	0.00015117	0.00148202	1.20707
ENSGALG00000004553	12299751	12327380	SGPL1	protein_coding	-1.66216	6.42449	-6.67223	0.000151012	0.00148202	1.19896
ENSGALG00000003391	1363474	1379693	EIF2AK1	protein_coding	-1.52657	5.16847	-6.60176	0.000162564	0.00155501	1.19701
ENSGALG00000041334	42767078	42771975	SNRPD1	protein_coding	-1.67828	5.14393	-6.60256	0.000162426	0.00155471	1.19482
ENSGALG00000016342	90705369	90802601	MYOM2	protein_coding	7.5157	-0.847687	6.54364	0.000172827	0.00161115	1.19453
ENSGALG00000007868	6140068	6160788	BCO2	protein_coding	2.98265	1.14798	6.40266	0.000200821	0.00175243	1.19054
ENSGALG00000053105	6596041	6600999	RAP1GAP	protein_coding	3.79346	0.805399	6.39085	0.000203384	0.00176267	1.1883
ENSGALG00000016326	119590936	119599200	not available	protein_coding	3.61934	-0.582387	6.46358	0.000188154	0.00168574	1.18707
ENSGALG00000037496	65987993	66011858	USP46	protein_coding	1.88043	3.35924	6.56528	0.000168924	0.00158788	1.1851
ENSGALG00000004818	6679247	6682601	RPL6	protein_coding	-1.87179	8.84753	-6.62468	0.000158703	0.00152906	1.1849
ENSGALG00000004222	11585402	11612168	HK1	protein_coding	1.77324	6.45361	6.64793	0.00015489	0.00150219	1.18408
ENSGALG00000021039	11554809	11571465	HKDC1	protein_coding	4.2259	1.66772	6.4529	0.000190309	0.00169441	1.18408
ENSGALG00000054943	2621095	2625401	not available	protein_coding	4.64083	0.903888	6.39533	0.000202407	0.00175779	1.18325
ENSGALG00000038862	17289902	17299080	not available	lncRNA	3.70529	-0.232018	6.46004	0.000188864	0.00168834	1.1804
ENSGALG00000043010	3470292	3476425	NR2F6	protein_coding	2.43481	3.22164	6.57579	0.000167064	0.00157546	1.17945
ENSGALG00000016866	144408607	144791819	FHF-4	protein_coding	5.82827	1.33796	6.39597	0.000202268	0.00175779	1.178
ENSGALG00000011476	49658327	49708196	SEPT11	protein_coding	2.30378	7.20726	6.61894	0.000159661	0.00153526	1.17711
ENSGALG00000029502	1823156	1828005	CLIC2	protein_coding	-1.8924	6.69416	-6.65327	0.000154028	0.0014958	1.17658
ENSGALG00000053065	81827524	81869895	not available	lncRNA	4.76668	-0.830853	6.47128	0.000186614	0.00167679	1.17117
ENSGALG00000014646	3635048	3645497	SYT11	protein_coding	2.10144	6.2715	6.63549	0.000156917	0.00151532	1.17027
ENSGALG00000015720	100912368	100941544	CHODL	protein_coding	6.27857	-1.8605	6.6535	0.000153991	0.0014958	1.16919
ENSGALG00000031832	3034645	3047948	IKBKB	protein_coding	-1.60005	5.54562	-6.59727	0.000163332	0.00156033	1.16637
ENSGALG00000000720	1516302	1523141	not available	protein_coding	2.41089	6.37459	6.61781	0.000159849	0.00153606	1.16634
ENSGALG00000016676	107541369	107553023	MCM3	protein_coding	-2.88611	3.02354	-6.36624	0.000208843	0.00179208	1.16573
ENSGALG00000010992	41676490	41708448	SLC6A15	protein_coding	7.33127	-1.82088	6.56838	0.000168373	0.00158372	1.16553
ENSGALG00000005302	12336171	12348597	SASS6	protein_coding	-1.8109	5.31302	-6.56869	0.000168318	0.00158372	1.16386
ENSGALG00000034498	9712482	9714009	not available	lncRNA	8.02494	0.817801	6.39718	0.000202007	0.00175779	1.16371
ENSGALG00000016941	164781979	164862248	PCDH17	protein_coding	8.43206	-0.438797	6.47779	0.000185326	0.00167238	1.16189
ENSGALG00000038559	85657238	85736578	CD8A	protein_coding	-6.07614	3.46674	-6.48149	0.000184598	0.00166833	1.1594
ENSGALG00000032382	42275736	42283282	UBA5	protein_coding	1.85841	3.2288	6.50765	0.000179538	0.00164239	1.15875
ENSGALG00000042741	161370	167878	GRK2	protein_coding	-1.62743	5.08325	-6.557	0.000170405	0.00159666	1.15771
ENSGALG00000046427	5577814	5583805	SAMD14	protein_coding	2.61712	1.62151	6.41014	0.000199215	0.00174197	1.15421
ENSGALG00000038064	4216467	4365471	not available	protein_coding	-5.69961	2.19932	-6.76458	0.000137226	0.00141212	1.15202
ENSGALG00000009429	21878289	21927832	RXFP1	protein_coding	-2.12861	3.98654	-6.42192	0.000196716	0.00172733	1.14938
ENSGALG00000016196	111011328	111035262	not available	protein_coding	6.23214	0.0735144	6.35291	0.000211865	0.00180004	1.14933
ENSGALG00000052837	3778529	3801415	GNA12	protein_coding	2.29615	3.80203	6.57244	0.000167655	0.00158	1.14889
ENSGALG00000038865	270345	287908	PRMT7	protein_coding	-1.62126	4.20556	-6.47286	0.000186301	0.00167679	1.14839
ENSGALG00000005319	12824211	12973016	CDH8	protein_coding	2.12536	2.38821	6.44653	0.000191606	0.00169976	1.14777
ENSGALG00000015082	33736390	33740880	RPS6	protein_coding	-1.46255	8.77048	-6.58484	0.000165479	0.00157248	1.14473
ENSGALG00000052514	3535041	3536298	not available	lncRNA	3.31317	6.50654	6.57815	0.000166649	0.00157546	1.14394
ENSGALG00000021620	3971267	3976292	not available	protein_coding	5.08804	-0.372311	6.35616	0.000211123	0.00180004	1.14205
ENSGALG00000030844	8028172	8056726	DMTF1	protein_coding	-1.90363	5.01115	-6.51474	0.000178195	0.00163213	1.14169
ENSGALG00000037626	141407537	141592762	KCNQ3	protein_coding	4.31016	1.4429	6.36653	0.000208775	0.00179208	1.14128
ENSGALG00000005995	9919986	9937317	SLC13A5	protein_coding	9.88494	0.351315	6.40235	0.000200888	0.00175243	1.14026
ENSGALG00000043826	5877972	5897241	ANXA11	protein_coding	-1.8155	6.40669	-6.6099	0.000161181	0.00154631	1.1394
ENSGALG00000011683	51571156	51602821	CENPC	protein_coding	-2.48988	3.7217	-6.37135	0.000207696	0.00178878	1.13763
ENSGALG00000041688	69150141	69190801	not available	lncRNA	5.98707	-0.720251	6.47196	0.00018648	0.00167679	1.13719
ENSGALG00000049067	81931451	81939826	not available	protein_coding	4.94695	-0.29147	6.36802	0.000208441	0.00179208	1.13549
ENSGALG00000047303	18959096	18983370	not available	lncRNA	-1.57742	5.09042	-6.53571	0.000174281	0.00161722	1.13492
ENSGALG00000008661	16587842	16590293	CYR61	protein_coding	-3.49428	4.36494	-6.37138	0.000207689	0.00178878	1.13406
ENSGALG00000012159	29611431	29637868	ACTR3	protein_coding	-1.47651	7.36794	-6.60959	0.000161232	0.00154631	1.13207
ENSGALG00000008979	9237777	9243926	TRMT61B	protein_coding	-2.71187	3.93381	-6.36618	0.000208856	0.00179208	1.13109
ENSGALG00000043372	2591781	2635428	RUNX3	protein_coding	-4.1922	3.57718	-6.3321	0.000216682	0.00182821	1.13025
ENSGALG00000012796	56172463	56308924	KIAA1549	protein_coding	1.44605	3.66681	6.51995	0.000177212	0.00162795	1.12949
ENSGALG00000032815	1094276	1107489	ATP13A1	protein_coding	-2.14739	4.91864	-6.47631	0.000185618	0.00167296	1.12338
ENSGALG00000021658	3379579	3385804	PAFAH2	protein_coding	-3.74085	2.54136	-6.37115	0.00020774	0.00178878	1.11991
ENSGALG00000031327	4991077	5068104	not available	protein_coding	-6.98724	2.27363	-6.78354	0.00013457	0.00139755	1.11659
ENSGALG00000027482	18918695	18925489	SNTB2	protein_coding	-2.74051	2.40696	-6.31635	0.000220408	0.00184479	1.11512
ENSGALG00000049195	3464404	3469313	not available	lncRNA	-4.54801	3.3061	-6.37197	0.000207556	0.00178878	1.1147
ENSGALG00000035137	32573890	32663640	not available	lncRNA	4.34908	-0.0125425	6.32767	0.000217723	0.00183376	1.11253
ENSGALG00000008313	3276268	3283076	NAPB	protein_coding	2.38308	4.72002	6.58121	0.000166113	0.00157546	1.10933
ENSGALG00000010943	19595814	19652432	SCN1A	protein_coding	6.40918	-0.113242	6.32872	0.000217477	0.00183376	1.10557
ENSGALG00000034564	72057277	72120770	not available	lncRNA	9.26856	-0.47469	6.4201	0.000197101	0.00172968	1.10549
ENSGALG00000004005	4676382	4680371	AKR7L	protein_coding	2.67833	5.12637	6.57578	0.000167065	0.00157546	1.10494
ENSGALG00000014218	69921526	69983708	PHF21B	protein_coding	4.02832	-0.845487	6.39508	0.000202462	0.00175779	1.10428
ENSGALG00000031511	5545598	5559938	HIP1R	protein_coding	-3.01493	4.67457	-6.37774	0.000206271	0.00178136	1.10361
ENSGALG00000054428	12909846	12945758	XXYLT1	protein_coding	-1.93043	3.78985	-6.38701	0.000204226	0.00176682	1.10355
ENSGALG00000005797	8822383	8865514	COL20A1	protein_coding	3.3927	2.83064	6.44795	0.000191317	0.00169903	1.1007
ENSGALG00000033404	7203263	7213958	RARG	protein_coding	-3.08634	3.5128	-6.31144	0.000221584	0.00185041	1.10063
ENSGALG00000010733	35325057	35413252	CEP170	protein_coding	1.39003	5.36637	6.58433	0.000165569	0.00157248	1.0998
ENSGALG00000015386	53756951	53770500	RNF170	protein_coding	2.31597	1.8238	6.34454	0.000213788	0.00181213	1.09775
ENSGALG00000008348	20574311	20583361	PDIA3	protein_coding	-1.49997	7.40035	-6.57666	0.00016691	0.00157546	1.09697
ENSGALG00000032789	77240681	77263108	TBX18	protein_coding	6.1197	-1.43965	6.55368	0.000171003	0.0015982	1.09605
ENSGALG00000052014	866446	879124	PCK2	protein_coding	2.02537	2.81685	6.45376	0.000190134	0.00169441	1.09422
ENSGALG00000012072	28237978	28253588	not available	protein_coding	1.89214	7.27232	6.53408	0.000174582	0.00161722	1.09239
ENSGALG00000007168	12285419	12348377	C3orf67	protein_coding	3.08364	0.684105	6.29491	0.000225594	0.00186163	1.09173
ENSGALG00000026811	51789418	51860187	not available	protein_coding	2.17059	1.26843	6.30868	0.000222248	0.00185489	1.09172
ENSGALG00000012576	39728943	39767984	RASEF	protein_coding	4.47008	-1.07741	6.46282	0.000188306	0.00168574	1.09095
ENSGALG00000003838	5656815	5662254	not available	protein_coding	3.07282	0.47868	6.29385	0.000225856	0.00186274	1.09065
ENSGALG00000026970	1814210	1815550	IFITM3	protein_coding	2.33326	8.72092	6.46363	0.000188143	0.00168574	1.09018
ENSGALG00000014262	68674139	68728558	not available	protein_coding	2.41575	1.57072	6.31963	0.000219626	0.00184034	1.08888
ENSGALG00000029244	5030789	5043661	SMAP2	protein_coding	-1.39332	6.71605	-6.57592	0.00016704	0.00157546	1.0885
ENSGALG00000052626	4377123	4384026	not available	lncRNA	-2.42334	2.89891	-6.28868	0.000227127	0.00186579	1.08193
ENSGALG00000016507	104325698	104331561	FNDC4	protein_coding	2.98205	1.31434	6.32717	0.000217841	0.00183376	1.0818
ENSGALG00000037064	113943617	113966641	not available	lncRNA	6.26102	-0.992777	6.35408	0.000211599	0.00180004	1.08176
ENSGALG00000030382	3970486	4106227	not available	protein_coding	-5.08058	3.04044	-6.3418	0.000214422	0.00181541	1.08077
ENSGALG00000035317	2367262	2369164	ID3	protein_coding	-2.35133	4.57189	-6.39934	0.000201537	0.00175704	1.07823
ENSGALG00000008544	16420525	16490003	NCX1	protein_coding	2.05849	2.87397	6.43019	0.000194983	0.00171829	1.07812
ENSGALG00000016767	133973567	134294259	AFF3	protein_coding	4.78268	1.34698	6.31349	0.000221092	0.00184735	1.07748
ENSGALG00000053114	26112068	26239455	not available	protein_coding	3.86241	-0.302148	6.30098	0.000224112	0.00186092	1.07664
ENSGALG00000030739	7174983	7181673	MSL1	protein_coding	-1.81643	6.36	-6.54853	0.000171936	0.00160488	1.07605
ENSGALG00000014554	77983830	77990589	not available	pseudogene	2.26064	5.13319	6.55385	0.000170973	0.0015982	1.07517
ENSGALG00000006017	3316455	3386100	DOCK11	protein_coding	-2.57725	4.9686	-6.43139	0.000194733	0.00171815	1.07465
ENSGALG00000050174	3287957	3359335	not available	lncRNA	5.23493	-0.277628	6.29087	0.000226588	0.00186579	1.07372
ENSGALG00000010307	38361141	38362156	ACYP1	protein_coding	3.9558	3.20132	6.48472	0.000183965	0.00166728	1.07291
ENSGALG00000033631	139734098	139738744	MYC	protein_coding	-1.64183	4.96131	-6.47475	0.000185927	0.00167472	1.0728
ENSGALG00000017283	73471157	73515295	CCND2	protein_coding	-1.33288	6.47048	-6.56049	0.000169779	0.001593	1.07045
ENSGALG00000035295	3763945	3770521	AP4B1	protein_coding	-1.8372	3.80028	-6.35795	0.000210716	0.00179962	1.06826
ENSGALG00000003695	10338413	10355225	MINPP1	protein_coding	2.49866	1.12116	6.28662	0.000227635	0.00186579	1.06768
ENSGALG00000008844	1846199	1870295	SLC31A1	protein_coding	2.31255	4.5057	6.53915	0.000173647	0.00161657	1.06569
ENSGALG00000001391	763228	765693	PLLP	protein_coding	9.20259	0.752358	6.27056	0.000231649	0.00187881	1.06565
ENSGALG00000050954	10076975	10133626	not available	lncRNA	5.42057	-1.7421	6.5241	0.000176436	0.00162609	1.0652
ENSGALG00000003146	5140595	5154005	CCDC92	protein_coding	4.17048	2.21822	6.39796	0.000201837	0.00175779	1.06279
ENSGALG00000010711	25087512	25222398	NXPH1	protein_coding	5.57499	0.223027	6.26762	0.000232393	0.00188119	1.06275
ENSGALG00000046992	13968210	13971188	MCRIP2	protein_coding	2.77504	0.792877	6.26904	0.000232033	0.00187985	1.05987
ENSGALG00000030512	5943316	5945850	not available	protein_coding	7.27059	-1.83857	6.44357	0.000192213	0.00170309	1.05978
ENSGALG00000051322	70836459	70857252	not available	lncRNA	7.43393	-1.96601	6.47146	0.00018658	0.00167679	1.05791
ENSGALG00000001658	6926456	6929003	RPL19	protein_coding	-1.62561	8.90578	-6.50187	0.000180644	0.00164839	1.05583
ENSGALG00000023780	4755127	4761551	TREM-B2	protein_coding	-3.61994	2.36635	-6.28916	0.000227009	0.00186579	1.05558
ENSGALG00000034279	113826540	113830912	not available	lncRNA	4.23055	1.48591	6.31839	0.000219923	0.00184178	1.0551
ENSGALG00000006252	16116468	16130653	LMO4	protein_coding	2.15126	5.07122	6.53429	0.000174542	0.00161722	1.05226
ENSGALG00000049441	5958206	5999104	not available	lncRNA	7.73853	-1.82736	6.43334	0.000194328	0.00171664	1.05142
ENSGALG00000005474	15793378	15797891	PNAT10	protein_coding	3.51732	4.36561	6.50369	0.000180294	0.00164622	1.04651
ENSGALG00000053765	77844882	77848395	not available	protein_coding	-1.84594	8.24688	-6.52104	0.000177008	0.00162795	1.04479
ENSGALG00000002298	4279194	4285138	COL8A2	protein_coding	4.69671	1.2676	6.28716	0.000227502	0.00186579	1.04439
ENSGALG00000033591	4215241	4225180	not available	protein_coding	12.3283	-0.765774	6.33969	0.000214912	0.00181772	1.04142
ENSGALG00000002576	5082064	5091544	ASL2	protein_coding	4.17141	3.80789	6.46227	0.000188416	0.00168574	1.03633
ENSGALG00000002103	1222442	1224448	TPPP3	protein_coding	2.43055	1.86628	6.28952	0.00022692	0.00186579	1.0362
ENSGALG00000015254	109572158	109745154	ST18	protein_coding	2.55034	2.44468	6.38835	0.000203931	0.00176531	1.03613
ENSGALG00000008370	11462356	11480366	TRAK2	protein_coding	1.96383	4.44862	6.50425	0.000180187	0.00164622	1.03339
ENSGALG00000003674	6811050	6827488	DHTKD1	protein_coding	1.94566	2.5271	6.35623	0.000211108	0.00180004	1.03178
ENSGALG00000038721	1406123	1432543	MAP1LC3A	protein_coding	1.92454	5.56986	6.51909	0.000177374	0.00162795	1.03074
ENSGALG00000011278	35794568	35834790	KAT2B	protein_coding	1.53175	5.86603	6.52356	0.000176537	0.00162609	1.03069
ENSGALG00000028815	6293151	6302449	not available	protein_coding	5.95567	0.119891	6.23869	0.000239844	0.00191771	1.03024
ENSGALG00000052582	86990450	87018750	not available	lncRNA	6.72926	-1.62992	6.43539	0.000193901	0.00171493	1.0286
ENSGALG00000005283	6918243	6948708	SLC25A36	protein_coding	-1.4624	6.27188	-6.51774	0.000177627	0.00162795	1.02725
ENSGALG00000009405	21423255	21510819	GRIA2	protein_coding	8.57396	-0.0205891	6.30766	0.000222495	0.0018559	1.02519
ENSGALG00000052130	21543635	21631247	not available	lncRNA	4.39668	-0.357273	6.27173	0.000231354	0.00187881	1.02423
ENSGALG00000044661	1374946	1377025	not available	protein_coding	-5.73364	2.69939	-6.57664	0.000166914	0.00157546	1.02307
ENSGALG00000017220	187114813	187125635	not available	protein_coding	-3.67802	3.7788	-6.22805	0.000242652	0.00192964	1.02212
ENSGALG00000033407	8616647	8821232	BRINP3	protein_coding	6.74138	-0.319981	6.28194	0.000228798	0.00186579	1.02032
ENSGALG00000036949	2336751	2352001	ASAP3	protein_coding	2.12834	3.94575	6.45968	0.000188937	0.00168834	1.018
ENSGALG00000036743	50628618	50645593	MGAT3	protein_coding	-1.81668	6.08097	-6.49022	0.000182892	0.00166166	1.01631
ENSGALG00000003859	7320674	7326276	KRT222	protein_coding	5.02453	0.366166	6.22333	0.000243907	0.00193437	1.01553
ENSGALG00000015815	85631638	85652848	RMND5A	protein_coding	-2.02431	5.81484	-6.46229	0.000188411	0.00168574	1.0155
ENSGALG00000007559	16094674	16116800	PDSS1	protein_coding	-1.78833	4.0818	-6.32616	0.000218079	0.00183472	1.01495
ENSGALG00000035266	127043815	127168755	ANOS1	protein_coding	7.822	0.474428	6.28299	0.000228535	0.00186579	1.01486
ENSGALG00000001513	8643905	8676088	CNTRL	protein_coding	-2.10076	5.94417	-6.47636	0.000185609	0.00167296	1.01417
ENSGALG00000012190	30340176	30422024	TMEM163	protein_coding	3.77414	0.873096	6.23422	0.000241019	0.00192186	1.01255
ENSGALG00000003554	5176373	5179960	OPTC	protein_coding	5.78746	0.427482	6.22197	0.000244272	0.00193517	1.01135
ENSGALG00000011867	49205227	49213282	SERHL2	protein_coding	-1.533	4.61071	-6.39208	0.000203116	0.00176242	1.00956
ENSGALG00000035998	1840623	1896773	Wpkci-7	protein_coding	-11.4751	5.16845	-6.97266	0.000110983	0.0012616	1.00926
ENSGALG00000016586	105134511	105145425	CCDC25	protein_coding	-1.3547	4.92005	-6.43175	0.000194659	0.00171815	1.00617
ENSGALG00000037950	1343617	1375029	ALPK3	protein_coding	2.47672	1.79575	6.27138	0.000231442	0.00187881	1.00495
ENSGALG00000029474	106324490	106338771	not available	lncRNA	-4.15833	3.04739	-6.24305	0.000238705	0.00191233	1.00486
ENSGALG00000010812	37258840	37528009	RYR2	protein_coding	4.26981	1.45257	6.27349	0.00023091	0.00187698	1.00426
ENSGALG00000001894	2571445	2579572	not available	protein_coding	-4.54383	4.01376	-6.21	0.000247496	0.00194809	1.0019
ENSGALG00000007608	11685188	11872215	ARHGEF9	protein_coding	2.31654	5.29224	6.48837	0.000183252	0.00166288	1.00118
ENSGALG00000013768	52409174	52528843	PHACTR2	protein_coding	1.58862	5.55295	6.49695	0.000181588	0.00165289	1.00112
ENSGALG00000038733	43663532	43767508	TRAK1	protein_coding	2.73868	5.62416	6.48145	0.000184606	0.00166833	1.00036
ENSGALG00000015069	81391656	81407632	B4GALT4	protein_coding	-2.19666	4.15531	-6.29703	0.000225077	0.0018614	0.997859
ENSGALG00000047852	15886725	16039540	not available	lncRNA	3.10656	1.2692	6.23587	0.000240586	0.00192078	0.997572
ENSGALG00000045015	29142485	29154147	not available	lncRNA	2.54404	0.636676	6.20414	0.000249093	0.00195855	0.997463
ENSGALG00000010106	20805578	20902813	ERI3	protein_coding	1.62097	4.69712	6.48123	0.00018465	0.00166833	0.997129
ENSGALG00000033902	39358703	39365278	not available	lncRNA	2.68308	0.507421	6.20264	0.000249501	0.00195966	0.996309
ENSGALG00000004821	6682823	6704251	PTPN11	protein_coding	1.66464	4.91825	6.48139	0.000184619	0.00166833	0.994702
ENSGALG00000048137	60134235	60138923	not available	lncRNA	4.91587	-1.23307	6.33589	0.000215796	0.00182178	0.992275
ENSGALG00000051960	13065347	13080741	not available	lncRNA	1.69084	6.36835	6.48236	0.000184428	0.00166833	0.99129
ENSGALG00000002362	2631004	2634847	MANF	protein_coding	-1.73146	4.53611	-6.36998	0.000208002	0.00178999	0.989596
ENSGALG00000000318	776660	782042	CSRP1	protein_coding	-2.31839	5.81025	-6.43075	0.000194867	0.00171829	0.988938
ENSGALG00000012124	56146220	56210990	PELI2	protein_coding	1.91447	2.56547	6.295	0.000225573	0.00186163	0.985883
ENSGALG00000040522	135418685	135499641	EIF3H	protein_coding	-1.6859	7.62806	-6.47894	0.0001851	0.00167137	0.985441
ENSGALG00000003742	4313215	4353604	CPAMD8	protein_coding	2.68835	2.90052	6.34269	0.000214216	0.00181471	0.983077
ENSGALG00000010839	44391491	44398887	SPCS3	protein_coding	-1.69571	5.56376	-6.4417	0.000192598	0.00170547	0.981869
ENSGALG00000049978	35241329	35247201	not available	lncRNA	-3.99518	4.41815	-6.21781	0.000245386	0.0019398	0.979757
ENSGALG00000047087	196998871	197020614	not available	lncRNA	-4.19985	2.38468	-6.23944	0.000239647	0.00191718	0.976405
ENSGALG00000015177	37796494	37913443	GNAQ	protein_coding	1.64916	4.58357	6.44566	0.000191785	0.00170033	0.974922
ENSGALG00000022531	24237569	24241495	not available	protein_coding	4.52761	-0.662503	6.21505	0.000246129	0.00194149	0.972677
ENSGALG00000036547	90839747	90892554	not available	protein_coding	-3.71868	4.07576	-6.20273	0.000249478	0.00195966	0.971542
ENSGALG00000016653	107212392	107212649	not available	protein_coding	2.45467	1.56957	6.21628	0.000245798	0.00194149	0.970316
ENSGALG00000042045	4547408	4548987	IRX3	protein_coding	8.68824	-2.73188	6.32214	0.00021903	0.00183744	0.969468
ENSGALG00000054412	33774986	33804566	not available	protein_coding	2.49779	1.51228	6.21205	0.00024694	0.0019458	0.969093
ENSGALG00000033353	3471974	3658288	RIT2	protein_coding	7.27568	0.236171	6.18896	0.00025328	0.001978	0.96903
ENSGALG00000010180	26853966	26967115	GLIS3	protein_coding	7.89448	-1.2044	6.30154	0.000223976	0.00186084	0.968585
ENSGALG00000033690	509591	515418	RSL1D1	protein_coding	-2.0058	5.0785	-6.35139	0.000212214	0.00180192	0.966785
ENSGALG00000011210	46465724	46472824	ABRAXAS1	protein_coding	-2.22858	4.42527	-6.28239	0.000228685	0.00186579	0.966066
ENSGALG00000016318	119466920	119508528	PCYT1B	protein_coding	3.98725	1.43864	6.23185	0.000241644	0.00192475	0.96434
ENSGALG00000015627	62725137	62818255	HAPLN1	protein_coding	4.99925	-0.576224	6.22894	0.000242415	0.00192879	0.964128
ENSGALG00000029151	3060233	3063299	ISLR2	protein_coding	7.68638	-1.1924	6.28979	0.000226854	0.00186579	0.960463
ENSGALG00000032530	1634846	1637992	SASH3	protein_coding	-5.24553	2.78161	-6.32301	0.000218824	0.00183679	0.95895
ENSGALG00000038433	84851297	84898911	SPON2	protein_coding	2.49623	1.45476	6.18784	0.00025359	0.001978	0.958035
ENSGALG00000014561	77994636	78014698	PTPN6	protein_coding	-2.98392	7.01392	-6.4502	0.000190858	0.00169771	0.957151
ENSGALG00000033925	83135257	83149163	not available	protein_coding	3.89049	2.7268	6.35332	0.000211771	0.00180004	0.95666
ENSGALG00000034533	13874934	13901605	not available	lncRNA	-3.13371	3.72576	-6.19157	0.000252553	0.00197517	0.95558
ENSGALG00000049684	128316009	128333033	not available	protein_coding	1.67354	3.2577	6.35309	0.000211825	0.00180004	0.953896
ENSGALG00000003474	5021528	5026376	MED20	protein_coding	-1.77185	4.3022	-6.2961	0.000225303	0.0018614	0.951999
ENSGALG00000029444	3531904	3540945	CLK2	protein_coding	-2.06862	4.18196	-6.26159	0.000233924	0.00188891	0.951887
ENSGALG00000049691	17182635	17231983	not available	lncRNA	4.22268	-1.02385	6.2621	0.000233793	0.00188889	0.949589
ENSGALG00000000544	1603818	1616373	not available	protein_coding	-4.51295	3.52557	-6.16058	0.000261316	0.00200835	0.948178
ENSGALG00000028005	43742056	43743702	GADD45G	protein_coding	2.67916	2.41074	6.29665	0.000225169	0.0018614	0.947707
ENSGALG00000016173	110728999	110753448	UBASH3A	protein_coding	-4.59423	4.10281	-6.17069	0.000258419	0.00200206	0.94766
ENSGALG00000041294	46430335	46437404	COQ2	protein_coding	-1.96858	3.89869	-6.24644	0.000237821	0.00190997	0.94488
ENSGALG00000015259	109935359	110008388	RB1CC1	protein_coding	1.40262	5.65582	6.44751	0.000191407	0.00169903	0.943423
ENSGALG00000047813	68787880	68812767	APBB2	protein_coding	2.36748	4.91639	6.42864	0.000195308	0.00171956	0.940333
ENSGALG00000009493	28959000	28968965	TMEM229B	protein_coding	-1.42287	4.77069	-6.3591	0.000210455	0.00179896	0.936773
ENSGALG00000012575	39183808	39265774	not available	protein_coding	1.39175	3.72713	6.36086	0.000210057	0.00179823	0.936569
ENSGALG00000002098	4000662	4069929	GRIK3	protein_coding	4.85725	-0.921418	6.28444	0.000228176	0.00186579	0.934998
ENSGALG00000000557	1717215	1724197	ETNK2	protein_coding	2.98429	0.276894	6.14338	0.000266322	0.00203615	0.933981
ENSGALG00000009252	19674293	19709791	PLD1	protein_coding	1.52719	3.6578	6.35511	0.000211363	0.00180004	0.933454
ENSGALG00000049853	77579970	77584568	VAMP1	protein_coding	2.59166	3.57018	6.38371	0.000204951	0.00177101	0.932986
ENSGALG00000011250	22086695	22105857	ASIC4	protein_coding	6.01664	-0.100808	6.14195	0.000266745	0.00203658	0.932801
ENSGALG00000012748	63142207	63181112	ELOVL2	protein_coding	10.402	-0.319389	6.22415	0.00024369	0.0019337	0.932125
ENSGALG00000007417	15599282	15670561	ARMC4	protein_coding	6.23971	-0.895039	6.2453	0.000238119	0.00191106	0.929807
ENSGALG00000014807	22058070	22068952	MTX3	protein_coding	2.02325	4.01338	6.38561	0.000204534	0.00176844	0.92919
ENSGALG00000005580	13738852	13781167	TMEM56	protein_coding	2.33886	3.29847	6.32349	0.000218711	0.00183679	0.92846
ENSGALG00000014711	16804844	16861020	PLPP1	protein_coding	1.87118	4.66217	6.41906	0.000197321	0.00173057	0.927898
ENSGALG00000005850	14265560	14318955	FNBP1L	protein_coding	1.92384	5.90516	6.42658	0.000195738	0.00172153	0.925846
ENSGALG00000004336	1229311	1237808	INPPL1	protein_coding	-6.69095	2.70253	-6.48637	0.000183643	0.00166539	0.924784
ENSGALG00000044125	232015	232266	MLLT11	protein_coding	3.82363	2.56222	6.323	0.000218827	0.00183679	0.923346
ENSGALG00000008701	4475544	4516350	XDH	protein_coding	4.33556	1.91326	6.28089	0.000229058	0.00186606	0.922952
ENSGALG00000007272	18426124	18433726	RNF166	protein_coding	-1.51922	5.36342	-6.38865	0.000203866	0.00176531	0.922498
ENSGALG00000006588	8693398	8706692	not available	protein_coding	2.71159	2.49994	6.28719	0.000227494	0.00186579	0.921846
ENSGALG00000016675	107527254	107530181	PAQR8	protein_coding	2.58466	3.77972	6.39146	0.00020325	0.00176254	0.920352
ENSGALG00000001600	2277331	2335088	DVL1	protein_coding	1.48932	5.51577	6.42474	0.000196124	0.00172316	0.918015
ENSGALG00000002714	4100056	4278736	TMEM132C	protein_coding	4.43411	-0.445563	6.16914	0.000258861	0.00200206	0.917292
ENSGALG00000005195	7793104	7823035	OSBPL2	protein_coding	2.33242	6.35162	6.40783	0.000199709	0.00174421	0.916872
ENSGALG00000029304	4124013	4130530	SMARCD2	protein_coding	-2.17675	4.87735	-6.28252	0.000228652	0.00186579	0.916045
ENSGALG00000013281	61027909	61034587	RSPH4A	protein_coding	6.54663	-2.63573	6.33743	0.000215437	0.0018198	0.915726
ENSGALG00000001209	571792	576537	TP53INP2	protein_coding	3.40334	0.311105	6.12653	0.000271329	0.00205941	0.913842
ENSGALG00000029819	8387258	8389147	SCG2	protein_coding	3.41043	1.56897	6.19615	0.000251287	0.00196631	0.91338
ENSGALG00000034898	45101764	45230310	ITPK1	protein_coding	1.86786	3.76845	6.36083	0.000210063	0.00179823	0.912686
ENSGALG00000029190	23532039	23579253	MBNL1	protein_coding	-1.5594	7.36008	-6.41666	0.000197829	0.00173399	0.912627
ENSGALG00000005814	7654557	7656593	not available	protein_coding	3.36367	2.19816	6.24487	0.00023823	0.00191106	0.910469
ENSGALG00000016485	101681364	101683698	RHOB	protein_coding	1.8846	5.47733	6.41345	0.00019851	0.00173788	0.909859
ENSGALG00000002514	4538494	4546750	SFPQ	protein_coding	-1.59529	6.50941	-6.41049	0.000199142	0.00174197	0.908169
ENSGALG00000037925	3405483	3409262	RND1	protein_coding	4.74914	0.1453	6.11774	0.000273984	0.00207098	0.907242
ENSGALG00000044563	60663413	60667091	not available	lncRNA	9.5497	-2.89755	6.23519	0.000240763	0.00192087	0.906766
ENSGALG00000017652	27601429	27628557	TTC9	protein_coding	3.27166	3.76693	6.35289	0.000211871	0.00180004	0.904066
ENSGALG00000006598	3518080	3556074	SORL1	protein_coding	2.17752	3.08969	6.29772	0.000224907	0.0018614	0.903614
ENSGALG00000013232	2675996	2680461	RHBG	protein_coding	-1.96436	3.41145	-6.16889	0.000258933	0.00200206	0.903142
ENSGALG00000049099	52426351	52462820	not available	lncRNA	8.30642	0.713788	6.11374	0.000275201	0.0020759	0.902737
ENSGALG00000011880	53918279	53933298	BBS7	protein_coding	-2.41684	5.00203	-6.28664	0.000227632	0.00186579	0.901164
ENSGALG00000008888	16845799	17180206	IL1RAPL2	protein_coding	3.47126	2.04417	6.18446	0.000254534	0.00198431	0.899705
ENSGALG00000003833	6089202	6161870	CACNA1E	protein_coding	2.35919	1.12429	6.12559	0.000271611	0.00206048	0.899281
ENSGALG00000030031	113806150	113819007	TTPA	protein_coding	6.01714	-0.600327	6.15966	0.000261582	0.00200934	0.898548
ENSGALG00000054686	23902795	23907839	PFN1	protein_coding	2.1106	7.49567	6.35883	0.000210516	0.00179896	0.897148
ENSGALG00000009850	33031679	33185933	NOVA1	protein_coding	2.1285	5.58855	6.39758	0.000201918	0.00175779	0.89545
ENSGALG00000006799	15307816	15350714	AP2A2	protein_coding	1.86772	7.3253	6.3665	0.000208783	0.00179208	0.894422
ENSGALG00000055108	13343269	13372823	not available	lncRNA	3.08328	1.37475	6.14854	0.00026481	0.00202776	0.893421
ENSGALG00000009509	23060807	23197789	CALCR	protein_coding	4.85421	-0.65671	6.17352	0.000257615	0.00199983	0.892521
ENSGALG00000004209	3139896	3142286	ELFN1	protein_coding	2.62134	1.38369	6.12264	0.0002725	0.00206508	0.891054
ENSGALG00000033079	3411433	3421791	RRAGC	protein_coding	-1.44669	5.22346	-6.35034	0.000212453	0.0018029	0.88862
ENSGALG00000042182	131316861	131581649	OXR1	protein_coding	1.6132	5.87665	6.39627	0.000202204	0.00175779	0.888056
ENSGALG00000044788	4762091	4765753	ZNF628	protein_coding	1.58872	3.69875	6.32772	0.000217711	0.00183376	0.88558
ENSGALG00000011870	54161509	54192262	HIF1A	protein_coding	1.50275	7.27572	6.36422	0.000209298	0.00179482	0.884833
ENSGALG00000037671	56805534	56829441	not available	protein_coding	3.03479	0.615706	6.1009	0.000279147	0.00209587	0.884485
ENSGALG00000009312	19878895	19880940	RPL22L1	protein_coding	-2.69187	5.72255	-6.30178	0.000223919	0.00186084	0.883182
ENSGALG00000006755	4209130	4218970	USP2	protein_coding	4.69921	-1.02064	6.16122	0.000261132	0.00200799	0.882302
ENSGALG00000005778	7983414	7992601	not available	protein_coding	-2.00754	3.74728	-6.1637	0.000260417	0.00200698	0.882011
ENSGALG00000037026	2449884	2452245	not available	lncRNA	-4.71201	2.19071	-6.29606	0.000225312	0.0018614	0.881803
ENSGALG00000045514	16135916	16149641	PEX6	protein_coding	-1.72313	4.92755	-6.28154	0.000228898	0.00186579	0.880025
ENSGALG00000021405	5927685	5935203	not available	lncRNA	-1.96852	5.11265	-6.28325	0.000228472	0.00186579	0.878623
ENSGALG00000008602	19370281	19404271	SLC39A12	protein_coding	9.49704	0.607616	6.10459	0.000278008	0.00209062	0.876385
ENSGALG00000010470	35538901	35604326	TCERG1L	protein_coding	3.75066	0.731121	6.10625	0.000277496	0.00208892	0.876285
ENSGALG00000009730	31222996	31253936	SLC38A4	protein_coding	8.73894	0.469184	6.09739	0.000280238	0.00210093	0.875895
ENSGALG00000006522	10105874	10112326	HCK	protein_coding	-3.93689	2.63491	-6.13851	0.00026776	0.00204289	0.873103
ENSGALG00000011894	49408394	49417609	CYP2D6	protein_coding	3.15549	5.17591	6.36234	0.000209722	0.00179741	0.872536
ENSGALG00000026607	11638978	11642570	not available	protein_coding	-1.70946	4.10478	-6.21517	0.000246097	0.00194149	0.870392
ENSGALG00000016400	94991681	95016338	RSAD2	protein_coding	4.18962	4.33492	6.33752	0.000215416	0.0018198	0.870223
ENSGALG00000032937	91025897	91114765	DLGAP2	protein_coding	6.96515	-0.497267	6.12778	0.000270955	0.0020587	0.869705
ENSGALG00000014699	56552981	56651665	MEGF10	protein_coding	2.16322	2.85004	6.20553	0.000248713	0.00195662	0.868078
ENSGALG00000053961	4064273	4194245	not available	protein_coding	2.93485	0.510618	6.08714	0.000283446	0.00211682	0.867895
ENSGALG00000046935	67008581	67019033	not available	lncRNA	7.30658	-2.099	6.24056	0.000239355	0.00191589	0.867733
ENSGALG00000010179	26672598	26796711	RFX3	protein_coding	1.58427	3.41585	6.28198	0.000228788	0.00186579	0.864634
ENSGALG00000035466	35329301	35401729	CACNB4	protein_coding	2.47606	3.1263	6.27072	0.000231609	0.00187881	0.862511
ENSGALG00000052537	4097967	4100381	not available	protein_coding	-4.81481	3.04763	-6.09024	0.000282471	0.00211442	0.861801
ENSGALG00000041298	15396046	15412161	not available	protein_coding	-3.27315	3.20396	-6.07606	0.000286961	0.00213063	0.859987
ENSGALG00000039974	836758	847756	AKAP8L	protein_coding	1.47159	5.49639	6.3727	0.000207393	0.00178878	0.859892
ENSGALG00000009624	29759897	29830286	FSIP1	protein_coding	3.73206	-0.0891818	6.07616	0.00028693	0.00213063	0.856067
ENSGALG00000038948	544801	573605	KDM5B	protein_coding	-1.35534	5.56201	-6.33955	0.000214943	0.00181772	0.855993
ENSGALG00000012857	56832861	56870164	DENND2A	protein_coding	2.25688	5.9666	6.35902	0.000210474	0.00179896	0.855688
ENSGALG00000001501	801554	828953	MAPK1	protein_coding	1.61311	6.59617	6.35479	0.000211437	0.00180004	0.855686
ENSGALG00000048679	8475389	8542061	not available	lncRNA	2.47901	1.10303	6.09761	0.000280167	0.00210093	0.855431
ENSGALG00000040038	20257352	20275372	MLC1	protein_coding	9.84357	1.12735	6.06918	0.000289169	0.00214485	0.855041
ENSGALG00000023193	49228299	49238706	SOCS1L	protein_coding	-4.74493	2.34531	-6.24385	0.000238495	0.00191213	0.853194
ENSGALG00000007944	9813840	9920479	HECW2	protein_coding	2.1611	2.77695	6.20145	0.000249829	0.00196118	0.853183
ENSGALG00000027540	2244999	2251014	not available	protein_coding	-1.71673	4.87104	-6.25024	0.000236838	0.0019051	0.851047
ENSGALG00000035194	437194	453936	ARHGAP25	protein_coding	-2.5647	4.5678	-6.20051	0.000250085	0.00196215	0.849157
ENSGALG00000052543	175051920	175128476	not available	lncRNA	6.79852	-1.03168	6.17389	0.00025751	0.00199983	0.848163
ENSGALG00000024480	93698488	93704946	TIMMDC1	protein_coding	-2.00816	4.4676	-6.19644	0.000251205	0.00196631	0.8463
ENSGALG00000010435	31182830	31220795	RASGRP3	protein_coding	-1.86713	5.58158	-6.3044	0.000223282	0.00185805	0.839812
ENSGALG00000009427	31196449	31215975	TIAL1	protein_coding	-2.1181	5.88068	-6.30705	0.000222642	0.00185607	0.838007
ENSGALG00000041820	47315630	47378660	NPSR1	protein_coding	3.39794	-0.344933	6.07851	0.00028618	0.00213023	0.835476
ENSGALG00000029212	192800	201849	PADI2	protein_coding	3.99328	0.926746	6.07632	0.00028688	0.00213063	0.83428
ENSGALG00000036867	50770186	50778021	CBX6	protein_coding	2.60156	3.69669	6.30607	0.000222878	0.00185698	0.833306
ENSGALG00000037051	175202	256177	not available	protein_coding	-1.71331	6.69544	-6.34723	0.000213168	0.00180792	0.832848
ENSGALG00000013828	16619745	16634264	GALM	protein_coding	2.48675	3.98355	6.29942	0.000224493	0.0018614	0.831918
ENSGALG00000007373	9925493	9931131	PRKAB1	protein_coding	-1.55443	4.49092	-6.22222	0.000244203	0.00193517	0.831468
ENSGALG00000043480	44148957	44291635	GPM6A	protein_coding	12.1097	0.882705	6.10672	0.000277352	0.0020889	0.828044
ENSGALG00000032916	8136784	8146875	not available	protein_coding	-2.42433	3.42434	-6.08587	0.000283847	0.00211716	0.827669
ENSGALG00000051496	2128592	2132632	not available	lncRNA	3.29257	1.98858	6.17042	0.000258496	0.00200206	0.827666
ENSGALG00000007241	9517553	9522273	NUBP1	protein_coding	-1.60975	4.68052	-6.22746	0.000242809	0.00192983	0.823464
ENSGALG00000009639	24959132	24997825	DDX60	protein_coding	2.8303	4.70737	6.32342	0.000218728	0.00183679	0.822196
ENSGALG00000012106	28353282	28366950	SCTR	protein_coding	7.60389	-1.56883	6.13184	0.000269742	0.0020548	0.821804
ENSGALG00000050371	6027103	6118701	not available	lncRNA	3.82782	-0.228024	6.07273	0.000288026	0.00213745	0.821758
ENSGALG00000001977	3104861	3175701	LDB3	protein_coding	2.93074	0.277945	6.03634	0.000299961	0.00219493	0.820148
ENSGALG00000001394	2969171	2977199	UBL7	protein_coding	2.33467	6.10479	6.32006	0.000219523	0.00184034	0.81952
ENSGALG00000051843	34293089	34427349	not available	protein_coding	3.09926	1.8477	6.06871	0.000289318	0.00214488	0.817638
ENSGALG00000035839	138554082	138617238	TMEM255B	protein_coding	4.66247	1.70284	6.12031	0.000273205	0.00206615	0.817116
ENSGALG00000026741	53633105	53638017	CETN1	protein_coding	2.47037	4.27096	6.29736	0.000224995	0.0018614	0.816956
ENSGALG00000007593	18752656	18788177	JAKMIP2	protein_coding	1.81208	3.70092	6.25105	0.000236629	0.00190446	0.815718
ENSGALG00000013042	61867663	61967208	MICAL3	protein_coding	1.43711	3.95854	6.25585	0.000235391	0.00189658	0.812721
ENSGALG00000015418	92512977	92617903	not available	protein_coding	6.76281	-1.40459	6.16288	0.000260655	0.00200698	0.812157
ENSGALG00000033557	20363519	20369576	CTSH	protein_coding	-1.91973	4.99731	-6.23193	0.000241623	0.00192475	0.811371
ENSGALG00000012586	40025493	40048181	GKAP1	protein_coding	1.90402	4.15623	6.28158	0.000228887	0.00186579	0.810286
ENSGALG00000002467	1702335	1713816	MTSS2	protein_coding	2.68332	5.70162	6.31365	0.000221054	0.00184735	0.808627
ENSGALG00000013026	61644952	61654448	HDHD5	protein_coding	2.51768	1.07642	6.04586	0.000296788	0.00218041	0.807027
ENSGALG00000005853	2708137	2824865	HTR2C	protein_coding	4.85507	-1.23268	6.16318	0.000260568	0.00200698	0.806079
ENSGALG00000004966	8894774	9020869	NYAP2	protein_coding	6.36708	-1.04873	6.1443	0.000266051	0.00203579	0.80457
ENSGALG00000015664	82295739	82352947	ADD1	protein_coding	2.33049	7.83844	6.26689	0.000232576	0.00188119	0.804443
ENSGALG00000006710	8965803	8976084	RAB36	protein_coding	7.51875	-2.49892	6.18007	0.000255767	0.00198863	0.802921
ENSGALG00000000866	342332	352320	SELENBP1	protein_coding	2.48189	4.5688	6.30397	0.000223386	0.00185805	0.801083
ENSGALG00000043234	12510348	12511196	HBA1	protein_coding	-3.72454	6.37339	-6.24276	0.000238781	0.00191233	0.799517
ENSGALG00000028197	15036611	15091332	IQCK	protein_coding	1.91378	2.31285	6.11429	0.000275033	0.0020757	0.798546
ENSGALG00000034124	666668	692319	NLRPL	protein_coding	1.9634	5.30735	6.31393	0.000220988	0.00184735	0.796892
ENSGALG00000033137	16763730	16776095	TLDC1	protein_coding	1.86742	3.53691	6.21932	0.000244983	0.00193871	0.794549
ENSGALG00000040833	17331574	17339738	not available	protein_coding	-1.57825	4.63057	-6.19696	0.000251063	0.00196631	0.793931
ENSGALG00000027565	28769250	28834409	not available	protein_coding	4.89973	-0.94677	6.05423	0.000294026	0.00216555	0.793049
ENSGALG00000040938	18880997	19157283	NLGN1	protein_coding	2.61948	1.79876	6.08817	0.000283123	0.00211606	0.792929
ENSGALG00000015113	34812638	34839726	PTAR1	protein_coding	2.52209	1.23868	6.05103	0.00029508	0.00217004	0.792753
ENSGALG00000042798	118205626	118212272	GDAP1	protein_coding	6.55893	-2.20761	6.15837	0.000261954	0.0020101	0.791791
ENSGALG00000014776	79496664	79585348	TBX15	protein_coding	6.08248	-1.263	6.11451	0.000274967	0.0020757	0.791742
ENSGALG00000016905	152610983	152613061	SLITRK1	protein_coding	7.71968	-3.59828	6.21073	0.000247297	0.00194756	0.791026
ENSGALG00000030542	10215219	10367585	SEMA6D	protein_coding	2.20617	4.42801	6.2793	0.000229456	0.00186799	0.786981
ENSGALG00000015663	66228725	66241158	HSDL2	protein_coding	1.73302	4.34378	6.27892	0.00022955	0.00186799	0.785909
ENSGALG00000036133	11023383	11032726	KLF15	protein_coding	3.42632	2.74826	6.18828	0.000253468	0.001978	0.78532
ENSGALG00000015833	76970519	76992372	NT5E	protein_coding	1.93161	2.83894	6.17152	0.000258184	0.00200206	0.783293
ENSGALG00000008744	16375392	16527556	MCF2L2	protein_coding	3.03139	2.86166	6.16951	0.000258755	0.00200206	0.78306
ENSGALG00000012856	67588349	67613675	WRNIP1	protein_coding	-2.87881	2.82441	-6.0006	0.000312212	0.00225309	0.782828
ENSGALG00000012923	71193073	71261863	CDH9	protein_coding	4.06281	-0.167288	6.00689	0.000310018	0.00224499	0.782367
ENSGALG00000036990	124297207	124306416	DECR1	protein_coding	2.13154	5.71659	6.29903	0.000224588	0.0018614	0.782165
ENSGALG00000031934	25316566	25342793	TES	protein_coding	-2.12507	4.47437	-6.15442	0.000263097	0.00201676	0.78171
ENSGALG00000026499	604215	606588	TNFRSF25	protein_coding	-4.54307	2.91695	-6.05218	0.0002947	0.00216899	0.780583
ENSGALG00000015198	107062555	107248585	NOL4	protein_coding	5.66769	1.0904	6.00426	0.000310934	0.00224644	0.780513
ENSGALG00000054488	382389	383756	not available	protein_coding	4.29671	-0.0560684	5.99873	0.000312869	0.0022545	0.780489
ENSGALG00000017018	171417529	171459449	INTS6	protein_coding	-2.04539	5.60268	-6.23579	0.000240604	0.00192078	0.780274
ENSGALG00000015343	68113880	68149493	RTN4IP1	protein_coding	-1.97709	3.55322	-6.06248	0.000291335	0.00215329	0.779063
ENSGALG00000016990	169520649	169643009	LRCH1	protein_coding	1.50629	5.24571	6.29846	0.000224728	0.0018614	0.777459
ENSGALG00000002067	13782899	13791076	not available	protein_coding	-2.86001	3.58711	-6.02752	0.000302935	0.00220788	0.772765
ENSGALG00000017048	173691483	173700689	EXOSC8	protein_coding	-1.89393	4.00623	-6.09145	0.000282092	0.00211267	0.770923
ENSGALG00000039816	3791789	3805310	not available	lncRNA	4.80469	-0.461401	6.04091	0.000298431	0.00218919	0.769593
ENSGALG00000016536	104913067	104937303	HADHA	protein_coding	1.79187	6.15406	6.28437	0.000228194	0.00186579	0.768975
ENSGALG00000029383	152063	158251	SLC25A11	protein_coding	1.93691	3.85044	6.25693	0.000235114	0.00189539	0.768226
ENSGALG00000035051	50411518	50559544	not available	pseudogene	4.90025	-0.315021	6.00464	0.0003108	0.00224644	0.768207
ENSGALG00000012297	46755894	46932292	GRM1	protein_coding	7.14117	-0.465961	6.04184	0.000298121	0.00218801	0.766233
ENSGALG00000052924	654753	670528	DPF1	protein_coding	4.94984	-0.960116	6.02136	0.000305029	0.00221873	0.76451
ENSGALG00000002315	2829201	2840634	not available	protein_coding	-1.57947	5.24526	-6.22101	0.000244528	0.00193616	0.761038
ENSGALG00000040553	464384	474546	SLC27A1	protein_coding	2.98198	4.98821	6.2692	0.000231993	0.00187985	0.760969
ENSGALG00000010781	43851693	43924374	GLRA3	protein_coding	4.05717	-0.492084	5.99115	0.000315543	0.0022682	0.760586
ENSGALG00000030676	1193543	1198156	not available	pseudogene	6.4215	-2.28439	6.12385	0.000272137	0.0020634	0.760438
ENSGALG00000045288	4889771	4890492	CAMK2N1	protein_coding	9.30249	1.31297	5.9792	0.000319812	0.00228767	0.759947
ENSGALG00000050205	985563	992761	not available	protein_coding	-1.49174	5.02001	-6.21352	0.000246542	0.00194371	0.759647
ENSGALG00000004272	6003930	6013310	ASB1	protein_coding	2.37194	2.73755	6.16145	0.000261063	0.00200799	0.759184
ENSGALG00000035386	6036926	6046319	NCKAP1L	protein_coding	-1.65798	5.04819	-6.22638	0.000243096	0.00193107	0.758973
ENSGALG00000042484	136041159	136181751	not available	lncRNA	6.1045	-0.595232	6.03269	0.000301187	0.0022016	0.758149
ENSGALG00000012536	35658764	35725602	GALNT13	protein_coding	2.35302	1.79089	6.05755	0.000292939	0.00216084	0.758071
ENSGALG00000049579	3367069	3396325	not available	protein_coding	2.31242	4.73503	6.27409	0.00023076	0.0018768	0.756076
ENSGALG00000048923	3130618	3134178	CBARP	protein_coding	2.63	0.924327	5.99954	0.000312586	0.00225357	0.755878
ENSGALG00000035045	8795166	8824160	TASOR	protein_coding	-1.82524	5.93215	-6.25879	0.000234638	0.00189363	0.754626
ENSGALG00000004848	6397421	6405423	YBX1	protein_coding	-1.87199	8.85179	-6.2491	0.000237132	0.00190642	0.751464
ENSGALG00000004273	6682209	6791752	RALGPS2	protein_coding	1.61489	4.57833	6.24639	0.000237834	0.00190997	0.750277
ENSGALG00000006677	17442199	17465935	P4HA2	protein_coding	-2.38924	3.96751	-6.05803	0.000292784	0.00216084	0.750203
ENSGALG00000007543	11158900	11172710	APCDD1L	protein_coding	2.65732	0.834173	5.97181	0.000322482	0.00229883	0.748487
ENSGALG00000008378	19736835	19803309	SRGAP3	protein_coding	2.30412	5.16829	6.26686	0.000232583	0.00188119	0.746797
ENSGALG00000003408	5263950	5353331	ZBTB8B	protein_coding	-1.46016	4.66434	-6.16477	0.00026011	0.00200698	0.746607
ENSGALG00000028682	92619424	92624933	Cbln2	protein_coding	5.766	-0.673831	6.00103	0.000312063	0.00225309	0.746047
ENSGALG00000048415	46381063	46418607	not available	lncRNA	3.90582	-0.065102	5.96406	0.000325312	0.00230899	0.742804
ENSGALG00000016014	107251544	107292156	RCAN1	protein_coding	1.85417	5.95315	6.26608	0.000232781	0.00188175	0.742749
ENSGALG00000041873	17665771	17684776	MFN1	protein_coding	2.16136	6.37697	6.25498	0.000235615	0.00189734	0.742238
ENSGALG00000003562	1586869	1639631	NPTX2	protein_coding	2.81375	2.22775	6.08818	0.000283119	0.00211606	0.741787
ENSGALG00000027747	9025003	9030333	TROJANZ	protein_coding	-3.25427	2.20661	-5.98147	0.000318995	0.00228405	0.740496
ENSGALG00000017248	190343744	190384017	RAB30	protein_coding	2.14179	4.89594	6.25721	0.000235043	0.00189539	0.738772
ENSGALG00000035129	125747442	125753939	RBM12B	protein_coding	-2.26375	4.85644	-6.129	0.000270591	0.00205859	0.737427
ENSGALG00000041372	43943919	43986021	not available	protein_coding	3.48304	0.394505	5.96151	0.000326246	0.00231338	0.736086
ENSGALG00000008055	22558108	22570827	SYT13	protein_coding	6.75758	-2.42039	6.12831	0.000270796	0.00205859	0.735221
ENSGALG00000005126	7410886	7423059	DHX40	protein_coding	-2.18114	3.92025	-6.03259	0.000301221	0.0022016	0.731417
ENSGALG00000037467	1255143	1289866	NEU2	protein_coding	2.45588	1.74833	6.02809	0.00030274	0.00220788	0.728493
ENSGALG00000002813	4376564	4382087	RPS10	protein_coding	-1.71961	8.66147	-6.21826	0.000245266	0.0019398	0.728456
ENSGALG00000011671	26391057	26427532	SLC15A2	protein_coding	10.4775	-0.10678	5.98989	0.00031599	0.0022703	0.725666
ENSGALG00000033293	2384332	2446767	ACAP3	protein_coding	1.55748	3.65184	6.16801	0.000259183	0.00200246	0.723239
ENSGALG00000054287	16048896	16049276	not available	protein_coding	3.64355	0.071394	5.94596	0.000332022	0.00234075	0.722879
ENSGALG00000010233	38094760	38106584	SYNDIG1L	protein_coding	4.05745	-0.203161	5.94442	0.000332598	0.00234237	0.720397
ENSGALG00000001433	3121259	3232611	B3GNTL1	protein_coding	-2.56907	4.16251	-6.03679	0.000299811	0.00219492	0.719931
ENSGALG00000020688	22223376	22232044	CYP4A22	protein_coding	3.47017	2.01733	6.07928	0.000285933	0.00212947	0.718747
ENSGALG00000008569	24756733	24773702	CHP1	protein_coding	1.95396	6.31924	6.23573	0.000240621	0.00192078	0.717245
ENSGALG00000004691	6940495	6948527	NLE1	protein_coding	-2.14087	3.28464	-5.98253	0.000318617	0.00228346	0.712542
ENSGALG00000005351	81605055	81673923	PRDM6	protein_coding	4.88118	-1.06989	6.06456	0.00029066	0.00215109	0.708822
ENSGALG00000002666	13409979	13450780	RAB11FIP3	protein_coding	1.89027	3.8222	6.17738	0.000256524	0.00199346	0.708549
ENSGALG00000053607	57896760	57941163	not available	lncRNA	6.95405	-1.90023	6.08259	0.000284885	0.00212382	0.705198
ENSGALG00000049178	134026422	134174660	not available	protein_coding	4.80963	0.163968	5.92811	0.00033879	0.00236798	0.705119
ENSGALG00000048046	69658147	69735098	not available	lncRNA	5.60057	-1.43403	6.03932	0.000298961	0.00219089	0.702543
ENSGALG00000048015	75950425	75952140	not available	protein_coding	7.02049	-2.80121	6.09654	0.000280503	0.00210184	0.702285
ENSGALG00000035760	51829	59253	LENG8	protein_coding	-3.42877	5.22131	-6.04299	0.000297739	0.0021863	0.699797
ENSGALG00000006691	11881167	11884058	ARPC4	protein_coding	-1.88042	5.89196	-6.22466	0.000243553	0.00193365	0.699477
ENSGALG00000031056	6841845	6846397	NEMP1	protein_coding	-3.58703	2.95874	-5.92857	0.000338613	0.00236787	0.698442
ENSGALG00000040428	88534786	88542860	MAVS	protein_coding	-1.57481	3.99215	-6.06372	0.000290931	0.00215139	0.698306
ENSGALG00000038504	125930064	126095986	MID1	protein_coding	2.16935	1.38185	5.95236	0.00032963	0.00233061	0.696701
ENSGALG00000003221	4160976	4188318	WDR61	protein_coding	-1.56883	4.87371	-6.14178	0.000266794	0.00203658	0.696471
ENSGALG00000008167	13903212	13955809	KMT2E	protein_coding	-1.89016	7.3403	-6.23099	0.000241873	0.00192553	0.696248
ENSGALG00000015876	79270155	79302116	ELOVL4	protein_coding	3.98597	-0.093002	5.91798	0.000342698	0.00238167	0.692548
ENSGALG00000046448	7742132	7746429	ZNF385A	protein_coding	4.12883	0.0183523	5.92053	0.000341709	0.00237931	0.692002
ENSGALG00000004365	5996365	6006391	not available	protein_coding	3.78564	2.12993	6.05834	0.000292683	0.00216084	0.689966
ENSGALG00000006760	5151806	5158364	CSTF2	protein_coding	-1.35156	4.59783	-6.12132	0.0002729	0.00206525	0.686936
ENSGALG00000016293	87360676	87415579	BMP5	protein_coding	3.70104	-0.153948	5.91907	0.000342274	0.00238167	0.686875
ENSGALG00000004150	7185220	7263560	MYO1E	protein_coding	1.86982	4.28623	6.1832	0.000254886	0.001986	0.686541
ENSGALG00000012574	36526008	36550929	WDSUB1	protein_coding	-1.49694	5.67384	-6.18918	0.000253216	0.001978	0.686359
ENSGALG00000016375	120317314	120408886	PHEX	protein_coding	2.24642	1.66595	5.96922	0.000323424	0.00230004	0.685259
ENSGALG00000002783	5454360	5480180	SLC43A2	protein_coding	-1.80629	5.59233	-6.19863	0.000250603	0.00196516	0.68447
ENSGALG00000007211	10649497	10684260	CDH22	protein_coding	6.41573	-1.80632	6.05708	0.000293092	0.00216084	0.684158
ENSGALG00000048128	11719623	11736968	not available	lncRNA	-3.00546	3.5085	-5.93258	0.000337081	0.00236279	0.684138
ENSGALG00000010397	36748697	37032793	GRID2	protein_coding	3.19898	2.14218	6.02771	0.00030287	0.00220788	0.682763
ENSGALG00000049379	139991022	139998296	not available	pseudogene	2.46626	2.42655	6.06726	0.000289788	0.00214619	0.681183
ENSGALG00000035287	19642963	19659497	STAM	protein_coding	1.65612	2.84505	6.05191	0.00029479	0.00216899	0.681001
ENSGALG00000042458	28427292	28508904	ACTN1	protein_coding	-1.71093	7.58339	-6.21518	0.000246095	0.00194149	0.679936
ENSGALG00000046854	51131851	51201732	not available	lncRNA	2.63782	0.300478	5.90418	0.000348102	0.0023993	0.679355
ENSGALG00000006775	10367592	10377566	TGM2	protein_coding	2.30771	7.67867	6.15881	0.000261824	0.0020101	0.67918
ENSGALG00000030776	3166725	3168701	METTL7A	protein_coding	4.96591	1.28899	5.98214	0.000318756	0.00228346	0.679102
ENSGALG00000005093	7348128	7352660	not available	protein_coding	-1.77062	3.29621	-5.97424	0.000321603	0.00229576	0.677933
ENSGALG00000029270	4968059	4987014	GATA3	protein_coding	-2.81784	3.56129	-5.94326	0.000333034	0.00234338	0.67768
ENSGALG00000016774	134540472	134668511	NPAS2	protein_coding	1.86602	4.22928	6.18019	0.000255733	0.00198863	0.677653
ENSGALG00000013994	56916402	56917399	not available	pseudogene	5.2963	0.0886533	5.90289	0.000348611	0.00240114	0.677372
ENSGALG00000011009	19817502	19873003	SCN2A	protein_coding	4.70677	0.272383	5.90692	0.00034702	0.00239728	0.676766
ENSGALG00000037953	7117397	7121192	TUBA1A	protein_coding	2.13495	7.8124	6.14402	0.000266135	0.00203579	0.674797
ENSGALG00000007528	18567870	18598661	TCERG1	protein_coding	-1.84446	6.34665	-6.19807	0.000250758	0.00196532	0.674235
ENSGALG00000008460	24451176	24460107	ZFYVE19	protein_coding	1.51606	4.47357	6.18787	0.000253582	0.001978	0.674088
ENSGALG00000005928	9910100	9922595	XAF1	protein_coding	5.66246	-1.35444	6.01081	0.000308657	0.00223735	0.672257
ENSGALG00000015669	66269978	66319837	PTBP3	protein_coding	2.64471	0.962175	5.91322	0.000344553	0.00238855	0.671942
[truncated: 4,362 more rows]

## Sheet: Table S2
	Start	End	Symbol	genetype	logFC	AveExpr	t	P.Value	adj.P.Val	B
ENSGALG00000049469	12800118	12806665	not available	lncRNA	-11.5927	1.48042	-6.85204	0.000125441	0.00133836	-0.116217
ENSGALG00000053562	27141988	27176169	not available	lncRNA	-9.46084	1.20788	-4.89853	0.00116598	0.00526578	-1.21247
ENSGALG00000049429	34225734	34232754	not available	lncRNA	-9.23096	-0.190603	-3.66508	0.00625896	0.0172165	-2.2346
ENSGALG00000048772	1521166	1522786	not available	lncRNA	-8.57161	-0.606441	-3.25301	0.0115107	0.0274058	-2.64047
ENSGALG00000051419	27317307	27383989	not available	lncRNA	-8.50613	2.93161	-8.46354	2.76e-05	0.000655326	1.57471
ENSGALG00000047585	58282752	58286517	not available	lncRNA	-7.72373	-0.129174	-3.25641	0.0114519	0.0273119	-2.63764
ENSGALG00000051174	128412	132260	not available	lncRNA	-7.43342	-0.968988	-4.18538	0.00299823	0.0100402	-1.77352
ENSGALG00000054850	12892568	12902351	not available	lncRNA	-7.39891	1.9401	-4.09375	0.00340349	0.011015	-1.63051
ENSGALG00000053080	49270232	49272585	not available	lncRNA	-7.32126	-1.4947	-5.11822	0.000884734	0.00439639	-1.07117
ENSGALG00000049841	111736243	111750238	not available	lncRNA	-7.18893	-1.52383	-3.32958	0.010262	0.0250344	-2.56549
ENSGALG00000054541	2825632	2828180	not available	lncRNA	-6.92969	-1.32987	-4.06124	0.00356112	0.0113695	-1.88147
ENSGALG00000054681	3459025	3461483	not available	lncRNA	-6.88997	-2.51381	-3.58096	0.00707512	0.0188636	-2.32089
ENSGALG00000051519	1134	8349	not available	lncRNA	-6.86463	-0.353111	-2.76825	0.0241587	0.0490126	-3.15146
ENSGALG00000054139	12856294	12859648	not available	lncRNA	-6.83837	-1.77228	-4.50867	0.00193595	0.00740449	-1.51708
ENSGALG00000050543	12646102	12649931	not available	lncRNA	-6.80149	0.30923	-4.40451	0.00222521	0.00816372	-1.56164
ENSGALG00000048741	5750113	5774424	not available	lncRNA	-6.70452	0.30005	-4.69153	0.00152199	0.0062922	-1.23751
ENSGALG00000046816	38568089	38571921	not available	lncRNA	-6.67031	-2.50121	-4.10032	0.00337251	0.0109413	-1.85336
ENSGALG00000054177	1738	3035	not available	lncRNA	-6.59715	-2.09788	-5.05698	0.000954842	0.00463636	-1.12003
ENSGALG00000050034	34206296	34221174	not available	lncRNA	-6.57063	-2.17311	-4.91586	0.00114058	0.00518533	-1.21771
ENSGALG00000050327	127515943	127524655	not available	lncRNA	-6.52802	2.56213	-4.06241	0.00355531	0.0113554	-1.51278
ENSGALG00000050012	27177112	27307449	not available	lncRNA	-6.46489	4.65752	-16.1414	1.99e-07	0.000385413	6.81462
ENSGALG00000051686	591007	596694	not available	lncRNA	-6.4576	-2.2604	-5.21684	0.000783375	0.00405275	-1.01514
ENSGALG00000050116	4128173	4131764	not available	lncRNA	-6.40437	-0.872053	-4.31902	0.00249761	0.00885716	-1.66626
ENSGALG00000048797	45538870	45551314	not available	lncRNA	-6.29707	-1.33184	-4.34026	0.00242672	0.00868818	-1.65027
ENSGALG00000052177	1124258	1133791	not available	lncRNA	-6.23586	2.2451	-3.51689	0.00777242	0.0202481	-2.17206
ENSGALG00000047998	5999817	6001549	not available	lncRNA	-6.10184	0.827831	-4.4875	0.00199126	0.00755299	-1.35461
ENSGALG00000048032	28587291	28590156	not available	lncRNA	-6.08597	-2.43439	-3.39852	0.0092595	0.0231117	-2.5032
ENSGALG00000051039	28716799	28721068	not available	lncRNA	-6.05397	-2.28154	-4.85367	0.00123464	0.00545162	-1.26785
ENSGALG00000046486	21	1349	not available	lncRNA	-6.04203	0.784249	-3.14624	0.0135248	0.031073	-2.71701
ENSGALG00000049912	78487108	78525032	not available	lncRNA	-5.97532	-0.959713	-3.28614	0.0109517	0.0263488	-2.61087
ENSGALG00000036399	8543615	8548205	not available	lncRNA	-5.93224	-1.18394	-4.17552	0.00303922	0.0101381	-1.78237
ENSGALG00000048062	56834176	56836617	not available	lncRNA	-5.89133	-2.36265	-4.25014	0.0027433	0.00943716	-1.73267
ENSGALG00000053934	11887664	11894177	not available	lncRNA	-5.87212	-0.396311	-3.0403	0.0158912	0.0352753	-2.86359
ENSGALG00000054197	32698518	32708507	not available	lncRNA	-5.85929	-0.92078	-3.34282	0.0100609	0.024638	-2.55474
ENSGALG00000030684	9086579	9099994	not available	lncRNA	-5.85926	-2.39441	-3.45975	0.008456	0.0215838	-2.44262
ENSGALG00000048629	6020147	6033515	not available	lncRNA	-5.83657	-0.317202	-3.4317	0.00881452	0.0222663	-2.45173
ENSGALG00000054110	27507825	27515729	not available	lncRNA	-5.81303	-2.10431	-4.07073	0.00351429	0.0112662	-1.88488
ENSGALG00000035464	5591755	5596919	not available	lncRNA	-5.77796	-0.963519	-3.79309	0.00520358	0.015009	-2.12395
ENSGALG00000048787	10282	18469	not available	lncRNA	-5.74143	-2.35882	-3.48219	0.00818025	0.0210079	-2.42327
ENSGALG00000051352	2994444	2997563	not available	lncRNA	-5.74024	-1.33307	-3.17951	0.0128603	0.0298818	-2.72137
ENSGALG00000052998	20780343	20792423	not available	lncRNA	-5.61039	-2.38975	-3.82067	0.00500213	0.0145706	-2.10532
ENSGALG00000044191	2104564	2109597	not available	lncRNA	-5.47555	-1.99831	-3.76567	0.00541248	0.0154621	-2.15605
ENSGALG00000052219	11816674	11819351	not available	lncRNA	-5.46418	-1.40036	-3.6779	0.0061436	0.0169948	-2.23348
ENSGALG00000023692	10993272	10994493	not available	lncRNA	-5.41392	-1.77075	-4.08859	0.00342796	0.0110624	-1.86203
ENSGALG00000049123	7048582	7055360	not available	lncRNA	-5.36328	0.442755	-3.599	0.00689097	0.0185208	-2.15367
ENSGALG00000050635	40079402	40083409	not available	lncRNA	-5.35246	-1.8524	-3.46279	0.00841807	0.0215169	-2.44109
ENSGALG00000054203	12374098	12388203	not available	lncRNA	-5.34261	-1.7843	-3.79742	0.0051714	0.0149484	-2.1248
ENSGALG00000020108	86100563	86111021	not available	lncRNA	-5.32648	-2.57854	-3.43696	0.00874606	0.0221277	-2.47212
ENSGALG00000050381	11491890	11502156	not available	lncRNA	-5.24991	-1.7942	-2.75735	0.0245709	0.0497183	-3.16888
ENSGALG00000004653	12639927	12644952	not available	lncRNA	-5.24166	2.1681	-3.76162	0.00544412	0.0155326	-1.88316
ENSGALG00000047729	20968334	20975294	not available	lncRNA	-5.10022	0.880347	-3.65852	0.00631881	0.0173486	-2.01407
ENSGALG00000053092	589348	592108	not available	lncRNA	-5.09301	-0.340597	-3.68153	0.00611137	0.0169217	-2.14433
ENSGALG00000052959	79025623	79038498	not available	lncRNA	-5.00111	2.61805	-5.69863	0.000440737	0.00280146	0.422778
ENSGALG00000054155	126310520	126314641	not available	lncRNA	-4.93918	-2.13879	-3.50199	0.00794489	0.0206034	-2.40611
ENSGALG00000054143	2303685	2305125	not available	lncRNA	-4.93879	1.20693	-4.28854	0.00260327	0.00909995	-1.30709
ENSGALG00000047570	3757434	3763309	not available	lncRNA	-4.85316	2.76571	-4.2539	0.00272925	0.00941687	-1.24062
ENSGALG00000041611	313700	315602	not available	lncRNA	-4.81797	4.82747	-13.0167	1.06e-06	0.000385413	6.1091
ENSGALG00000048807	129927790	129937988	not available	lncRNA	-4.81284	-1.41671	-3.00576	0.0167531	0.036749	-2.90449
ENSGALG00000038683	56545979	56551799	not available	lncRNA	-4.80356	-2.81943	-2.81319	0.0225341	0.0465212	-3.11403
ENSGALG00000046820	9123125	9128759	not available	lncRNA	-4.77323	-0.975723	-4.16598	0.00307949	0.0102398	-1.64366
ENSGALG00000054170	10989605	10992696	not available	lncRNA	-4.76846	0.688332	-4.79176	0.00133672	0.00574155	-0.864005
ENSGALG00000048089	36044931	36046034	not available	lncRNA	-4.74393	0.869538	-4.57295	0.00177796	0.0069842	-1.10699
ENSGALG00000054277	13901108	13902186	not available	lncRNA	-4.71666	-0.14934	-3.08524	0.0148386	0.0334161	-2.78525
ENSGALG00000037026	2449884	2452245	not available	lncRNA	-4.71201	2.19071	-6.29606	0.000225312	0.0018614	0.881803
ENSGALG00000051854	1334129	1336026	not available	lncRNA	-4.67902	-1.48259	-2.91665	0.0192086	0.0410007	-2.99956
ENSGALG00000054854	1933293	1941895	not available	lncRNA	-4.62875	4.34828	-6.71897	0.000143853	0.00145179	1.52394
ENSGALG00000048722	10187730	10193093	not available	lncRNA	-4.62241	-1.3069	-2.88789	0.0200788	0.04231	-3.02133
ENSGALG00000048493	23760796	23762556	not available	lncRNA	-4.60275	-0.584704	-3.29422	0.0108198	0.02607	-2.59157
ENSGALG00000034021	12607096	12628542	not available	lncRNA	-4.60077	3.85654	-7.68648	5.55e-05	0.000895943	2.43251
ENSGALG00000049574	89992354	90013694	not available	lncRNA	-4.60029	5.31079	-7.48538	6.71e-05	0.00096829	2.24642
ENSGALG00000049528	17867949	17872365	not available	lncRNA	-4.59845	-2.0231	-3.23953	0.0117465	0.0278799	-2.66784
ENSGALG00000049195	3464404	3469313	not available	lncRNA	-4.54801	3.3061	-6.37197	0.000207556	0.00178878	1.1147
ENSGALG00000049262	4201016	4204705	not available	lncRNA	-4.52242	-1.83568	-2.83828	0.0216765	0.0450552	-3.08455
ENSGALG00000048379	4547316	4553979	not available	lncRNA	-4.41426	5.93194	-9.7757	9.45e-06	0.000479804	4.17184
ENSGALG00000037295	5067640	5074745	not available	lncRNA	-4.36029	1.85201	-3.96967	0.0040488	0.0124756	-1.59868
ENSGALG00000044424	3716549	3764270	not available	lncRNA	-4.32945	1.91577	-3.61175	0.00676399	0.018285	-2.06503
ENSGALG00000051051	28141187	28146089	not available	lncRNA	-4.31604	2.22747	-3.15337	0.0133795	0.0308341	-2.69871
ENSGALG00000047020	15017030	15018981	not available	lncRNA	-4.31432	-0.238475	-3.27784	0.011089	0.0266267	-2.5528
ENSGALG00000040336	3761139	3764402	not available	lncRNA	-4.30202	0.967003	-3.68542	0.006077	0.0168551	-1.98492
ENSGALG00000049220	195648859	195651062	not available	lncRNA	-4.25634	-1.02238	-3.20044	0.0124599	0.0291438	-2.66995
ENSGALG00000042782	3232427	3233694	not available	lncRNA	-4.20703	0.934726	-4.2331	0.00280801	0.00957821	-1.35273
ENSGALG00000047087	196998871	197020614	not available	lncRNA	-4.19985	2.38468	-6.23944	0.000239647	0.00191718	0.976405
ENSGALG00000029474	106324490	106338771	not available	lncRNA	-4.15833	3.04739	-6.24305	0.000238705	0.00191233	1.00486
ENSGALG00000051380	17342118	17345983	not available	lncRNA	-4.10792	0.210685	-4.26072	0.00270393	0.0093471	-1.40398
ENSGALG00000050980	31718	38519	not available	lncRNA	-4.08689	1.58898	-4.3382	0.00243351	0.00869733	-1.16086
ENSGALG00000055124	10594559	10612508	not available	lncRNA	-4.03098	2.47941	-5.19883	0.000800895	0.00410784	-0.132952
ENSGALG00000029209	3213297	3214761	not available	lncRNA	-4.02431	-1.40683	-2.79707	0.0231037	0.0473704	-3.10766
ENSGALG00000051720	516467	529352	not available	lncRNA	-4.01852	1.289	-3.1848	0.0127579	0.0296956	-2.62637
ENSGALG00000052171	239453	242542	not available	lncRNA	-4.00093	1.25171	-4.10138	0.00336759	0.0109325	-1.45049
ENSGALG00000049978	35241329	35247201	not available	lncRNA	-3.99518	4.41815	-6.21781	0.000245386	0.0019398	0.979757
ENSGALG00000044339	5459531	5465244	not available	lncRNA	-3.98746	1.74716	-4.86262	0.00122059	0.00540545	-0.520165
ENSGALG00000054890	2644273	2654984	not available	lncRNA	-3.9276	-0.905045	-3.25231	0.0115228	0.0274303	-2.57829
ENSGALG00000048748	2137479	2151485	not available	lncRNA	-3.75239	3.54748	-7.17128	9.1e-05	0.00113698	1.96281
ENSGALG00000049832	8502692	8539903	not available	lncRNA	-3.73976	1.73441	-4.49997	0.0019585	0.00746153	-0.956357
ENSGALG00000053930	3452871	3469646	not available	lncRNA	-3.67656	1.84269	-5.12035	0.000882401	0.00438777	-0.211321
ENSGALG00000045740	70867892	70872717	not available	lncRNA	-3.65586	-1.63666	-3.02627	0.0162357	0.0358608	-2.87639
ENSGALG00000051553	79065139	79075337	not available	lncRNA	-3.60595	-0.366632	-2.77054	0.0240731	0.0488812	-3.12139
ENSGALG00000053397	11782076	11847902	not available	lncRNA	-3.59851	3.10592	-4.52517	0.001894	0.0072935	-0.983708
ENSGALG00000054743	95296947	95318622	not available	lncRNA	-3.58163	0.218543	-2.83886	0.0216573	0.045028	-3.04132
ENSGALG00000047188	121084809	121090591	not available	lncRNA	-3.51217	0.946898	-4.08614	0.00343968	0.0110905	-1.48705
ENSGALG00000041960	3760195	3794136	not available	lncRNA	-3.5051	2.05814	-2.81034	0.0226338	0.046681	-3.32805
ENSGALG00000030803	16528447	16536007	not available	lncRNA	-3.46932	0.10284	-3.39083	0.009366	0.0233082	-2.33688
ENSGALG00000047054	20639538	20646757	not available	lncRNA	-3.44595	-0.0897574	-3.23946	0.0117478	0.0278799	-2.52372
ENSGALG00000037692	33736447	33738298	not available	lncRNA	-3.40985	-0.216593	-2.87414	0.0205091	0.043072	-2.98393
ENSGALG00000051767	5315110	5318629	not available	lncRNA	-3.39215	0.63604	-3.82056	0.00500293	0.0145706	-1.81178
ENSGALG00000047047	12352117	12369961	not available	lncRNA	-3.37522	-0.560938	-2.80545	0.0228058	0.0468809	-3.07677
ENSGALG00000049524	15045267	15059412	not available	lncRNA	-3.36791	5.72498	-7.69184	5.52e-05	0.000895943	2.37317
ENSGALG00000018702	3764215	3767662	not available	lncRNA	-3.32809	4.51977	-3.92007	0.00434253	0.0131405	-2.0171
ENSGALG00000049883	6324924	6330288	not available	lncRNA	-3.23715	1.31897	-2.76161	0.0244089	0.0494244	-3.21425
ENSGALG00000052801	78488183	78550351	not available	lncRNA	-3.23207	0.790215	-2.85598	0.0210919	0.04409	-3.02077
ENSGALG00000032684	1261498	1263977	not available	lncRNA	-3.2311	1.36429	-4.38852	0.00227361	0.00831219	-1.0779
ENSGALG00000055135	2263858	2281758	not available	lncRNA	-3.21076	1.09142	-2.99175	0.0171163	0.0373336	-2.85409
ENSGALG00000035579	11039430	11106034	not available	lncRNA	-3.19673	2.37763	-4.12502	0.00325889	0.0106647	-1.40618
ENSGALG00000049017	2407128	2416766	not available	lncRNA	-3.1964	1.68284	-2.99393	0.0170593	0.037242	-2.96935
ENSGALG00000050941	1462100	1490508	not available	lncRNA	-3.19104	2.524	-3.95902	0.00411001	0.0125981	-1.66492
ENSGALG00000053738	44322489	44334234	not available	lncRNA	-3.17271	-0.538822	-3.23585	0.0118119	0.0279912	-2.52873
ENSGALG00000044688	4845445	4847413	not available	lncRNA	-3.15362	0.485759	-2.76201	0.0243939	0.0494077	-3.161
ENSGALG00000050793	5465427	5473034	not available	lncRNA	-3.14299	0.46992	-3.59209	0.00696091	0.0186642	-2.07361
ENSGALG00000034533	13874934	13901605	not available	lncRNA	-3.13371	3.72576	-6.19157	0.000252553	0.00197517	0.95558
ENSGALG00000055057	70883184	70893653	not available	lncRNA	-3.10099	0.978435	-3.64811	0.00641516	0.017554	-2.00361
ENSGALG00000037980	711839	736706	not available	lncRNA	-3.0978	4.35012	-5.90068	0.000349486	0.00240392	0.583231
ENSGALG00000049762	794566	800614	not available	lncRNA	-3.08461	0.629985	-3.50805	0.0078742	0.020462	-2.18483
ENSGALG00000046005	1661500	1720511	not available	lncRNA	-3.06197	1.80298	-4.21245	0.00288867	0.00978955	-1.30542
ENSGALG00000046749	158964	160070	not available	lncRNA	-3.03815	2.3529	-5.02457	0.000994371	0.00476065	-0.338868
ENSGALG00000055042	39787766	39812343	not available	lncRNA	-3.03445	0.453907	-3.73324	0.00567123	0.0160021	-1.90666
ENSGALG00000048128	11719623	11736968	not available	lncRNA	-3.00546	3.5085	-5.93258	0.000337081	0.00236279	0.684138
ENSGALG00000043474	17730365	17758240	not available	lncRNA	-2.97141	0.029373	-3.24328	0.0116804	0.0277513	-2.52214
ENSGALG00000048150	23455217	23458422	not available	lncRNA	-2.92892	0.843206	-3.50274	0.00793604	0.0205899	-2.19088
ENSGALG00000046419	68407081	68412736	not available	lncRNA	-2.91299	0.32459	-3.38501	0.00944752	0.0234652	-2.33755
ENSGALG00000052238	20250983	20253809	not available	lncRNA	-2.85088	1.88668	-4.44878	0.00209692	0.00784218	-1.00424
ENSGALG00000050325	5427867	5432895	not available	lncRNA	-2.83537	0.778575	-3.9054	0.00443372	0.0133366	-1.67446
ENSGALG00000054726	27016860	27024977	not available	lncRNA	-2.81979	0.50525	-3.58969	0.00698542	0.018689	-2.07695
ENSGALG00000047735	6753708	6765955	not available	lncRNA	-2.80728	2.94116	-6.40813	0.000199645	0.00174421	1.20883
ENSGALG00000052885	127889893	127894272	not available	lncRNA	-2.72173	0.814313	-3.99903	0.00388508	0.0121259	-1.5567
ENSGALG00000055087	66080484	66086788	not available	lncRNA	-2.70202	1.57544	-3.22057	0.0120869	0.0284545	-2.59931
ENSGALG00000047410	6533009	6537022	not available	lncRNA	-2.69164	5.02701	-7.92069	4.47e-05	0.000828003	2.61562
ENSGALG00000038583	3763346	3781055	not available	lncRNA	-2.69041	1.03732	-3.74666	0.00556261	0.0157691	-1.88128
ENSGALG00000047880	11631956	11635413	not available	lncRNA	-2.68565	-0.453201	-2.77279	0.0239895	0.048757	-3.11061
ENSGALG00000046643	46178898	46235438	not available	lncRNA	-2.67865	1.55319	-3.76616	0.00540873	0.0154606	-1.92201
ENSGALG00000050998	7240346	7251775	not available	lncRNA	-2.65857	1.13341	-4.03042	0.00371779	0.0117444	-1.51972
ENSGALG00000048462	9914202	9921490	not available	lncRNA	-2.65793	2.79005	-4.32034	0.00249315	0.00884575	-1.25088
ENSGALG00000052803	5500060	5526969	not available	lncRNA	-2.62885	2.0023	-4.5095	0.00193382	0.00739826	-0.955654
ENSGALG00000048747	4212097	4241118	not available	lncRNA	-2.62822	1.25408	-4.37464	0.00231654	0.00840949	-1.09198
ENSGALG00000050726	928116	933617	not available	lncRNA	-2.61346	0.58029	-3.38318	0.00947326	0.0234962	-2.34027
ENSGALG00000054601	474054	507786	not available	lncRNA	-2.58431	3.41057	-4.15263	0.00313676	0.0103668	-1.617
ENSGALG00000048514	2156340	2163188	not available	lncRNA	-2.57297	-0.362155	-2.99107	0.0171342	0.0373616	-2.84462
ENSGALG00000052536	22267571	22274506	not available	lncRNA	-2.54098	-0.486127	-2.97952	0.0174404	0.0379332	-2.853
ENSGALG00000054330	22243214	22261356	not available	lncRNA	-2.52271	1.95651	-5.15537	0.000844962	0.00426671	-0.157124
ENSGALG00000047490	21983692	21987679	not available	lncRNA	-2.50838	0.889768	-3.13896	0.0136751	0.0313234	-2.72563
ENSGALG00000050514	170793116	170833917	not available	lncRNA	-2.50075	2.91081	-5.66	0.000461006	0.00288281	0.394466
ENSGALG00000037747	53474760	53493274	not available	lncRNA	-2.48756	3.66907	-5.78091	0.000400749	0.00263443	0.474968
ENSGALG00000050244	3411796	3451732	not available	lncRNA	-2.48652	1.27142	-3.2359	0.011811	0.0279912	-2.61093
ENSGALG00000038720	65887688	65893668	not available	lncRNA	-2.46757	1.20787	-4.17669	0.00303431	0.0101263	-1.33765
ENSGALG00000053513	6596941	6598979	not available	lncRNA	-2.4596	5.46978	-9.8867	8.68e-06	0.000468448	4.23609
ENSGALG00000052626	4377123	4384026	not available	lncRNA	-2.42334	2.89891	-6.28868	0.000227127	0.00186579	1.08193
ENSGALG00000050651	49948946	49965322	not available	lncRNA	-2.40519	3.3318	-5.84504	0.000372347	0.0025065	0.567266
ENSGALG00000047845	14110258	14116107	not available	lncRNA	-2.39725	1.81751	-4.12941	0.00323915	0.0106119	-1.41764
ENSGALG00000051396	11992595	11997082	not available	lncRNA	-2.387	1.06638	-3.31469	0.0104931	0.0254539	-2.45837
ENSGALG00000054538	1586240	1592046	not available	lncRNA	-2.36648	0.378502	-2.92648	0.0189205	0.0404918	-2.95975
ENSGALG00000049825	1835496	1837864	not available	lncRNA	-2.28849	5.67858	-10.7297	4.68e-06	0.000407512	4.85178
ENSGALG00000054631	2170779	2267513	not available	lncRNA	-2.21241	1.92238	-3.50259	0.00793779	0.0205908	-2.37133
ENSGALG00000054390	94029999	94089891	not available	lncRNA	-2.12909	1.63358	-3.21513	0.0121865	0.0286245	-2.76051
ENSGALG00000049161	95837652	95844249	not available	lncRNA	-2.11638	0.0102279	-2.82963	0.0219685	0.0455846	-3.07351
ENSGALG00000048627	501635	507486	not available	lncRNA	-2.10057	4.41496	-5.36098	0.000657347	0.0036279	-0.220482
ENSGALG00000049819	110996238	110998586	not available	lncRNA	-2.09887	3.04953	-2.81647	0.0224201	0.0463446	-3.52552
ENSGALG00000047247	93310597	93323987	not available	lncRNA	-2.09528	1.35058	-4.16297	0.00309229	0.0102682	-1.38255
ENSGALG00000049404	1091327	1096954	not available	lncRNA	-2.08759	1.95667	-4.00788	0.00383709	0.0120075	-1.61495
ENSGALG00000052055	76862835	76869945	not available	lncRNA	-2.07691	5.09902	-5.48861	0.000564132	0.00328033	-0.060248
ENSGALG00000049867	1036126	1040622	not available	lncRNA	-2.07294	2.2883	-3.18117	0.0128281	0.0298211	-2.82414
ENSGALG00000050162	14240563	14254371	not available	lncRNA	-2.07267	4.14708	-6.90263	0.000119138	0.00130571	1.63125
ENSGALG00000033094	1946200	1954967	not available	lncRNA	-2.06679	0.701133	-3.09032	0.0147243	0.0331925	-2.82194
ENSGALG00000053940	6432536	6438184	not available	lncRNA	-2.03601	4.22266	-5.27414	0.000730364	0.00387344	-0.279779
ENSGALG00000054742	39512319	39516228	not available	lncRNA	-2.03063	1.36631	-3.07998	0.0149579	0.0336312	-2.9129
ENSGALG00000051069	2152920	2160926	not available	lncRNA	-2.00753	1.86953	-4.22673	0.00283264	0.00963755	-1.3494
ENSGALG00000021405	5927685	5935203	not available	lncRNA	-1.96852	5.11265	-6.28325	0.000228472	0.00186579	0.878623
ENSGALG00000052619	98821	106255	not available	lncRNA	-1.95319	4.39543	-4.12435	0.00326194	0.0106723	-1.80153
ENSGALG00000035554	3757594	3761429	not available	lncRNA	-1.94843	2.47929	-4.36653	0.00234205	0.00847159	-1.20233
ENSGALG00000047850	142633551	142669201	not available	lncRNA	-1.93961	2.40391	-3.68509	0.00607998	0.016857	-2.14827
ENSGALG00000054844	2498665	2510499	not available	lncRNA	-1.8943	1.42004	-3.32321	0.0103602	0.025211	-2.50782
ENSGALG00000050118	5396688	5411523	not available	lncRNA	-1.88197	0.999623	-2.92272	0.0190301	0.0406849	-3.02935
ENSGALG00000040898	76479911	76589552	not available	lncRNA	-1.85956	3.08841	-3.0766	0.0150351	0.0337684	-3.11871
ENSGALG00000049002	5616131	5627630	not available	lncRNA	-1.85673	1.30255	-3.318	0.0104411	0.0253575	-2.53497
ENSGALG00000031398	23251973	23253748	not available	lncRNA	-1.84781	5.4062	-3.42097	0.00895598	0.0225499	-2.95851
ENSGALG00000029333	4537243	4558787	not available	lncRNA	-1.84703	2.94382	-2.908	0.0194663	0.0414061	-3.35099
ENSGALG00000051915	66213362	66226159	not available	lncRNA	-1.84508	1.84751	-3.02801	0.0161924	0.0358073	-3.07593
ENSGALG00000051692	52238876	52242371	not available	lncRNA	-1.80175	2.28953	-3.48905	0.00809784	0.0208437	-2.40796
ENSGALG00000047089	2745465	2759510	not available	lncRNA	-1.79041	1.90638	-4.0431	0.00365248	0.0115805	-1.6007
ENSGALG00000054208	5490142	5492828	not available	lncRNA	-1.78998	1.87401	-3.54647	0.00744184	0.0196025	-2.27414
ENSGALG00000047636	3640845	3644767	not available	lncRNA	-1.67292	6.29889	-8.57224	2.51e-05	0.000635392	3.0969
ENSGALG00000048889	103786550	103795934	not available	lncRNA	-1.65777	1.31163	-3.04977	0.0156632	0.0348662	-2.94672
ENSGALG00000052519	5285695	5287614	not available	lncRNA	-1.64991	4.66198	-6.64444	0.000155456	0.00150621	1.29097
ENSGALG00000051601	16375680	16398548	not available	lncRNA	-1.64918	0.870918	-3.11591	0.0141622	0.0322025	-2.82455
ENSGALG00000051696	11429388	11432629	not available	lncRNA	-1.64309	4.4219	-3.9338	0.00425903	0.0129412	-2.10902
ENSGALG00000051156	4238557	4245054	not available	lncRNA	-1.6228	2.51601	-2.95238	0.0181819	0.0391972	-3.2942
ENSGALG00000047303	18959096	18983370	not available	lncRNA	-1.57742	5.09042	-6.53571	0.000174281	0.00161722	1.13492
ENSGALG00000052658	145637251	145647491	not available	lncRNA	-1.51948	4.74136	-5.01547	0.00100579	0.00478706	-0.692779
ENSGALG00000049040	651478	689409	not available	lncRNA	-1.47078	4.91569	-3.42787	0.00886466	0.0223545	-2.98533
ENSGALG00000052530	20839480	20843297	not available	lncRNA	-1.46957	3.5585	-2.77854	0.0237764	0.0483911	-3.77095
ENSGALG00000053249	5281030	5291970	not available	lncRNA	-1.44714	2.87579	-4.37454	0.00231685	0.00840949	-1.29511
ENSGALG00000054593	24096	34218	not available	lncRNA	-1.42858	3.9138	-2.99707	0.0169776	0.0371082	-3.48449
ENSGALG00000049070	125411005	125415129	not available	lncRNA	-1.41412	4.16667	-5.66219	0.00045983	0.00287668	0.201786
ENSGALG00000047714	43558105	43596979	not available	lncRNA	-1.38485	6.00461	-5.90633	0.000347252	0.00239741	0.324103
ENSGALG00000047206	19701662	19703075	not available	lncRNA	-1.35194	3.11397	-2.8907	0.0199919	0.0421935	-3.52357
ENSGALG00000047276	2862166	2871384	not available	lncRNA	-1.31391	3.49836	-3.07298	0.0151183	0.0339293	-3.29414
ENSGALG00000047408	16303462	16321871	not available	lncRNA	-1.26024	5.42907	-3.59217	0.00696011	0.0186642	-2.80847
ENSGALG00000008153	1649616	1654200	not available	lncRNA	-1.23014	1.45396	-2.79328	0.0232396	0.0476023	-3.41537
ENSGALG00000037400	7133469	7135314	not available	lncRNA	-1.21665	4.39038	-4.23945	0.00278371	0.00953076	-1.76758
ENSGALG00000049564	21	1441	not available	lncRNA	-1.18878	7.42256	-5.06743	0.00094246	0.00460593	-0.748139
ENSGALG00000034549	8188331	8216127	not available	lncRNA	-1.18365	4.00013	-3.60607	0.00682021	0.0183723	-2.60137
ENSGALG00000054443	413370	583886	not available	lncRNA	-1.17159	6.62084	-4.50039	0.00195738	0.00745922	-1.53367
ENSGALG00000051668	3057183	3090868	not available	lncRNA	-1.12032	2.635	-3.19186	0.0126225	0.0294411	-2.98906
ENSGALG00000052746	104532458	104535015	not available	lncRNA	-1.04586	3.04557	-3.17685	0.0129123	0.0299739	-3.15921
ENSGALG00000049015	108889	113234	not available	lncRNA	-1.01501	5.87589	-4.42142	0.00217523	0.00805697	-1.62969
ENSGALG00000052765	8539284	8547934	not available	lncRNA	-1.00793	3.44469	-3.70648	0.00589463	0.0164771	-2.40939
ENSGALG00000050084	20750489	20761117	not available	lncRNA	1.01335	5.28487	2.93036	0.0188078	0.0403036	-3.9027
ENSGALG00000047455	2781668	2784866	not available	lncRNA	1.07379	2.14696	3.3254	0.0103263	0.0251412	-2.87905
ENSGALG00000054578	2638697	2639739	not available	lncRNA	1.10692	2.48518	2.93085	0.0187936	0.040289	-3.50584
ENSGALG00000048269	71555708	71603918	not available	lncRNA	1.12809	3.12654	2.88946	0.0200301	0.04225	-3.70763
ENSGALG00000049928	26234521	26240417	not available	lncRNA	1.15628	2.61878	3.63162	0.00657086	0.0178966	-2.51119
ENSGALG00000033206	38297249	38300698	not available	lncRNA	1.17734	3.79919	2.78861	0.0234085	0.0478666	-3.98593
ENSGALG00000048213	9614937	9628462	not available	lncRNA	1.19907	2.19959	3.78338	0.00527658	0.0151687	-2.2235
ENSGALG00000051518	72018925	72021435	not available	lncRNA	1.25604	2.55871	3.63768	0.00651315	0.0177691	-2.46501
ENSGALG00000053624	2645368	2658858	not available	lncRNA	1.26714	2.61363	2.96095	0.0179444	0.0387821	-3.47317
ENSGALG00000050680	8784251	8820270	not available	lncRNA	1.32066	1.8503	3.24159	0.0117101	0.0278084	-2.97652
ENSGALG00000051674	149187	153264	not available	lncRNA	1.34935	4.49655	4.16282	0.00309291	0.0102682	-1.99887
ENSGALG00000046952	35716485	35723720	not available	lncRNA	1.36967	4.88695	4.44889	0.00209662	0.00784218	-1.59706
ENSGALG00000053998	25643686	25698832	not available	lncRNA	1.37714	1.61488	2.98123	0.0173945	0.0378503	-3.30808
ENSGALG00000054072	2641642	2642899	not available	lncRNA	1.38033	2.25287	2.80755	0.0227317	0.046789	-3.72624
ENSGALG00000042587	17569480	17581193	not available	lncRNA	1.3888	4.52965	3.64252	0.00646747	0.0176646	-2.78183
ENSGALG00000049430	12791965	12835141	not available	lncRNA	1.39725	0.37707	2.91882	0.0191447	0.0408917	-3.21038
ENSGALG00000052222	71152949	71198586	not available	lncRNA	1.39947	2.29109	3.45218	0.00855121	0.0217667	-2.71807
ENSGALG00000052184	8865945	8874629	not available	lncRNA	1.41858	5.29181	4.81854	0.00129148	0.00562799	-1.08407
ENSGALG00000050273	165913116	166013630	not available	lncRNA	1.4208	2.08598	3.29073	0.0108766	0.0261895	-2.96631
ENSGALG00000046987	104845355	104847659	not available	lncRNA	1.47195	2.67605	4.06897	0.0035229	0.0112758	-1.88483
ENSGALG00000051044	13656501	13707866	not available	lncRNA	1.47716	1.49143	3.15312	0.0133845	0.0308408	-3.10662
ENSGALG00000052711	107017358	107054001	not available	lncRNA	1.48179	0.845704	2.99877	0.0169334	0.0370354	-3.15523
ENSGALG00000047140	191474088	191491431	not available	lncRNA	1.48462	0.0763028	2.7885	0.0234124	0.0478666	-3.36435
ENSGALG00000047366	1023334	1163882	not available	lncRNA	1.48962	2.72074	4.92892	0.00112183	0.00513117	-0.72527
ENSGALG00000051786	86583095	86680822	not available	lncRNA	1.50314	1.20408	3.42927	0.00884631	0.0223274	-2.63135
ENSGALG00000052659	11179058	11181058	not available	lncRNA	1.51718	4.91031	5.43984	0.000597927	0.00340505	-0.254504
ENSGALG00000046879	120326848	120341420	not available	lncRNA	1.53953	3.2847	2.91267	0.0193266	0.0411688	-3.78566
ENSGALG00000049401	25424151	25426299	not available	lncRNA	1.57216	3.88435	4.6597	0.00158651	0.006484	-1.24289
ENSGALG00000048482	9831495	9952232	not available	lncRNA	1.60106	8.12417	3.53045	0.00761903	0.0199635	-2.86878
ENSGALG00000049075	1839591	2057387	not available	lncRNA	1.62309	2.11052	5.34349	0.000671383	0.00367631	-0.0928039
ENSGALG00000019795	9875037	9878121	not available	lncRNA	1.62431	3.13179	3.22889	0.0119363	0.0282041	-3.31239
ENSGALG00000048690	29508831	29535379	not available	lncRNA	1.65491	2.33054	3.17117	0.0130237	0.0302039	-3.11823
ENSGALG00000037894	31801608	31831040	not available	lncRNA	1.6688	0.170115	3.67423	0.00617636	0.017063	-2.08699
ENSGALG00000051960	13065347	13080741	not available	lncRNA	1.69084	6.36835	6.48236	0.000184428	0.00166833	0.99129
ENSGALG00000050892	68438670	68620584	not available	lncRNA	1.70031	1.45777	2.96204	0.0179144	0.0387344	-3.3705
ENSGALG00000037919	101740045	101811358	not available	lncRNA	1.72777	0.0256035	3.35526	0.0098758	0.0242985	-2.51688
ENSGALG00000053388	82411378	82414656	not available	lncRNA	1.7383	3.90166	5.96969	0.000323254	0.00229995	0.452545
ENSGALG00000048636	71831298	71856479	not available	lncRNA	1.74586	0.55657	3.30624	0.0106266	0.0256888	-2.68898
ENSGALG00000054167	55797431	55918382	not available	lncRNA	1.77449	1.0427	3.55451	0.00735461	0.0194356	-2.43124
ENSGALG00000053282	7424428	7531778	not available	lncRNA	1.79778	0.0891285	2.83549	0.0217704	0.0452183	-3.31417
ENSGALG00000051140	14530005	14616390	not available	lncRNA	1.8145	0.0669031	3.49844	0.00798647	0.0206769	-2.30139
ENSGALG00000047033	6750790	6781924	not available	lncRNA	1.82898	0.968214	3.36376	0.00975143	0.024053	-2.62309
ENSGALG00000053688	34268260	34283113	not available	lncRNA	1.83634	0.605888	4.06969	0.00351939	0.0112731	-1.57191
ENSGALG00000053627	24775543	24783366	not available	lncRNA	1.85462	4.75484	6.84189	0.00012675	0.00134881	1.39962
ENSGALG00000049889	76571183	76575215	not available	lncRNA	1.88193	1.94719	4.97197	0.00106238	0.00495553	-0.572984
ENSGALG00000048414	25457188	25509489	not available	lncRNA	1.88568	0.0849262	4.14767	0.00315831	0.0104192	-1.43096
ENSGALG00000049062	558887	581133	not available	lncRNA	1.89061	0.76644	2.82513	0.0221219	0.045838	-3.41989
ENSGALG00000040001	100328305	100430000	not available	lncRNA	1.89583	4.05546	6.63857	0.000156413	0.00151196	1.21892
ENSGALG00000052782	126710079	126713000	not available	lncRNA	1.90577	2.10167	5.0655	0.000944735	0.00460858	-0.456395
ENSGALG00000006584	3388666	3396866	not available	lncRNA	1.91358	3.45695	5.1279	0.000874184	0.00435873	-0.565698
ENSGALG00000054569	2009566	2147425	not available	lncRNA	1.93737	-0.0412643	2.91596	0.0192291	0.0410386	-3.18862
ENSGALG00000055112	3214084	3384537	not available	lncRNA	1.94361	2.19377	5.72597	0.000426987	0.002745	0.371777
ENSGALG00000051047	2764910	2770923	not available	lncRNA	1.94745	0.0543062	2.99581	0.0170103	0.0371686	-3.00571
ENSGALG00000048632	19323628	19371495	not available	lncRNA	1.97062	2.46272	5.57484	0.000509398	0.00307526	0.126652
ENSGALG00000021884	3532747	3534622	not available	lncRNA	1.97427	-0.169638	3.22763	0.011959	0.0282395	-2.74131
ENSGALG00000052255	67463000	67467345	not available	lncRNA	1.97619	1.37823	3.65714	0.00633151	0.0173737	-2.2773
ENSGALG00000051929	24285600	24431718	not available	lncRNA	1.97827	0.196821	4.27967	0.00263489	0.00917987	-1.25205
ENSGALG00000050891	120179413	120196579	not available	lncRNA	1.98542	2.02965	4.61787	0.00167587	0.00672224	-1.06444
ENSGALG00000047795	22885864	22903826	not available	lncRNA	2.00411	0.100644	3.45913	0.00846365	0.0215951	-2.40997
ENSGALG00000053286	31766738	31840020	not available	lncRNA	2.01239	0.660653	4.09558	0.00339484	0.0109915	-1.56976
ENSGALG00000050108	25669499	25698236	not available	lncRNA	2.01531	-0.460136	3.04709	0.0157272	0.0349854	-2.96221
ENSGALG00000047219	248635	263266	not available	lncRNA	2.01581	0.160538	4.23429	0.00280345	0.00956708	-1.32525
ENSGALG00000048012	16086108	16137451	not available	lncRNA	2.04811	0.505545	3.53017	0.00762214	0.0199663	-2.34512
ENSGALG00000053493	10305832	10313837	not available	lncRNA	2.05859	0.950802	5.12901	0.000872981	0.00435718	-0.263925
ENSGALG00000046810	12570366	12575678	not available	lncRNA	2.06397	-0.218243	3.04232	0.0158422	0.0351824	-3.01005
ENSGALG00000041782	33727145	33917358	not available	lncRNA	2.06532	1.17413	2.89469	0.0198692	0.0420133	-3.45084
ENSGALG00000033009	24233124	24234390	not available	lncRNA	2.06693	3.74193	5.23056	0.00077031	0.00400419	-0.470721
ENSGALG00000051365	15376661	15388505	not available	lncRNA	2.08483	1.00838	4.28177	0.00262737	0.00916237	-1.40949
ENSGALG00000049151	19222583	19291181	not available	lncRNA	2.1229	0.12083	4.72841	0.00145075	0.00606957	-0.677973
ENSGALG00000053027	14002362	14079116	not available	lncRNA	2.14982	0.00410469	3.02283	0.0163212	0.0360118	-3.02149
ENSGALG00000049244	98707308	98764353	not available	lncRNA	2.15649	0.360839	3.82234	0.00499023	0.0145468	-1.94067
ENSGALG00000034587	74612334	74832219	not available	lncRNA	2.16175	1.72438	3.06885	0.0152137	0.0340653	-3.29923
ENSGALG00000051083	44199298	44202154	not available	lncRNA	2.19082	0.865608	4.89592	0.00116985	0.00527189	-0.536524
ENSGALG00000054351	4375440	4426418	not available	lncRNA	2.21029	-0.261082	3.73194	0.00568187	0.0160198	-1.9475
ENSGALG00000049095	100247116	100307518	not available	lncRNA	2.27073	0.962687	4.84424	0.00124963	0.00549791	-0.619954
ENSGALG00000048523	52979229	53136400	not available	lncRNA	2.29305	0.861096	3.71705	0.00580524	0.0162831	-2.15468
ENSGALG00000030728	65631594	65760244	not available	lncRNA	2.30683	0.239604	3.82474	0.0049731	0.0145039	-1.88264
ENSGALG00000054295	100604810	100633515	not available	lncRNA	2.32563	-0.0813997	4.10249	0.00336237	0.0109229	-1.48281
ENSGALG00000051558	16694866	16701874	not available	lncRNA	2.32655	0.438837	4.60727	0.00169938	0.00677631	-0.882255
ENSGALG00000053034	68767353	68817515	not available	lncRNA	2.32978	0.194453	3.54573	0.00744996	0.0196142	-2.34275
ENSGALG00000042639	92794718	92832017	not available	lncRNA	2.33526	-0.343043	4.52486	0.00189479	0.00729352	-0.920967
ENSGALG00000029423	2447399	2453834	not available	lncRNA	2.34236	0.950867	5.02324	0.000996037	0.00476538	-0.397184
ENSGALG00000040051	33186355	33206970	not available	lncRNA	2.35969	2.73183	5.68532	0.000447611	0.00282743	0.264078
ENSGALG00000048958	149506202	149507719	not available	lncRNA	2.36276	-0.286436	3.34934	0.00996345	0.0244566	-2.55573
ENSGALG00000038075	77794127	77801247	not available	lncRNA	2.37536	0.263232	3.69217	0.0060179	0.0167355	-2.12931
ENSGALG00000043925	2086416	2106318	not available	lncRNA	2.37556	1.74254	5.83623	0.000376114	0.00252627	0.523598
ENSGALG00000052127	1770457	1892381	not available	lncRNA	2.38473	-0.435405	3.32896	0.0102714	0.0250448	-2.53137
ENSGALG00000049683	43595376	43619708	not available	lncRNA	2.39881	-0.124795	4.27688	0.00264494	0.00920392	-1.26758
ENSGALG00000048104	18822449	18844131	not available	lncRNA	2.43093	-0.0324743	4.60606	0.00170208	0.00677874	-0.838423
ENSGALG00000048635	2163229	2272656	not available	lncRNA	2.45588	-0.725985	3.10352	0.0144315	0.0326831	-2.82803
ENSGALG00000048679	8475389	8542061	not available	lncRNA	2.47901	1.10303	6.09761	0.000280167	0.00210093	0.855431
ENSGALG00000049098	4408695	4545109	not available	lncRNA	2.47935	-0.17982	3.50046	0.00796271	0.0206372	-2.35525
ENSGALG00000043611	154076014	154157778	not available	lncRNA	2.49013	0.965971	4.69716	0.00151087	0.00625506	-0.809874
ENSGALG00000054475	66003625	66137004	not available	lncRNA	2.49332	5.1933	7.51455	6.52e-05	0.000955674	2.09892
ENSGALG00000051430	32457052	32466197	not available	lncRNA	2.49364	-0.135559	3.52357	0.00769639	0.0201033	-2.32293
ENSGALG00000047853	7558287	7750116	not available	lncRNA	2.50011	1.14261	4.54818	0.00183711	0.00714764	-1.05321
ENSGALG00000045015	29142485	29154147	not available	lncRNA	2.54404	0.636676	6.20414	0.000249093	0.00195855	0.997463
ENSGALG00000047910	65530236	65532367	not available	lncRNA	2.56533	1.84338	5.22584	0.000774779	0.00401637	-0.271773
ENSGALG00000053676	3854980	3857110	not available	lncRNA	2.57928	2.84739	5.83356	0.000377263	0.00253189	0.353115
ENSGALG00000053008	15815185	15944572	not available	lncRNA	2.58301	5.06068	7.50663	6.57e-05	0.000958281	2.09125
ENSGALG00000035970	71078664	71102509	not available	lncRNA	2.5862	2.08422	4.73706	0.00143457	0.00602557	-0.882057
ENSGALG00000052155	1316920	1384365	not available	lncRNA	2.6101	0.846893	5.33631	0.000677242	0.0036946	-0.000312663
ENSGALG00000048149	97960015	97988161	not available	lncRNA	2.6116	-0.330908	3.66624	0.00624844	0.0172014	-2.06476
ENSGALG00000046997	11020758	11051989	not available	lncRNA	2.62707	-0.463905	4.76287	0.00138747	0.0058786	-0.623806
ENSGALG00000046854	51131851	51201732	not available	lncRNA	2.63782	0.300478	5.90418	0.000348102	0.0023993	0.679355
ENSGALG00000051427	148944924	148997858	not available	lncRNA	2.64748	0.996728	4.50593	0.00194302	0.0074199	-1.10795
ENSGALG00000054970	14298118	14346379	not available	lncRNA	2.67264	-0.690065	3.00614	0.0167432	0.0367329	-2.98131
ENSGALG00000033902	39358703	39365278	not available	lncRNA	2.68308	0.507421	6.20264	0.000249501	0.00195966	0.996309
ENSGALG00000054064	514647	1061559	not available	lncRNA	2.68548	4.96844	3.9767	0.00400893	0.0123919	-2.26762
ENSGALG00000050369	88114013	88250596	not available	lncRNA	2.69982	0.703813	3.51729	0.00776783	0.020243	-2.45009
ENSGALG00000052297	11118999	11154125	not available	lncRNA	2.70641	-0.121868	5.0632	0.000947443	0.00461467	-0.272106
ENSGALG00000035807	42320487	42342961	not available	lncRNA	2.73549	0.942698	6.79971	0.00013235	0.00138529	1.60427
ENSGALG00000052119	58173065	58317255	not available	lncRNA	2.76112	0.734191	3.43134	0.00881921	0.0222741	-2.56636
ENSGALG00000051682	14362246	14403767	not available	lncRNA	2.76482	-0.964776	3.24529	0.0116452	0.0276812	-2.61172
ENSGALG00000054358	15547565	15650289	not available	lncRNA	2.7732	-0.495304	3.20707	0.0123358	0.0289196	-2.73271
ENSGALG00000046369	332835	334351	not available	lncRNA	2.77611	-0.0192569	3.7163	0.00581159	0.0162978	-2.11124
ENSGALG00000051658	9120369	9306168	not available	lncRNA	2.78931	0.219224	3.84252	0.00484845	0.0142281	-1.88477
ENSGALG00000052922	105065152	105086755	not available	lncRNA	2.80054	-0.614327	3.69443	0.00599828	0.0167	-2.026
ENSGALG00000045548	25268534	25323157	not available	lncRNA	2.83061	2.40395	8.87519	1.94e-05	0.000593646	3.46488
ENSGALG00000047149	74788921	74868236	not available	lncRNA	2.83551	-0.945871	3.12702	0.0139252	0.0317522	-2.79768
ENSGALG00000047831	13584428	13604293	not available	lncRNA	2.86269	-0.582256	3.09858	0.0145403	0.0328644	-2.81508
ENSGALG00000049610	105713547	105766054	not available	lncRNA	2.88363	-1.07759	3.22386	0.0120271	0.0283547	-2.65045
ENSGALG00000050984	58561598	58573327	not available	lncRNA	2.89747	1.46987	7.62409	5.88e-05	0.000913631	2.3878
ENSGALG00000047733	6282908	6458138	not available	lncRNA	2.90427	2.36124	7.36517	7.53e-05	0.00103031	2.08912
ENSGALG00000035275	5346739	5428483	not available	lncRNA	2.91239	0.236322	6.52099	0.000177017	0.00162795	1.31443
ENSGALG00000052618	41642462	41895495	not available	lncRNA	2.92456	1.58273	3.86245	0.00471268	0.0139581	-2.07539
ENSGALG00000052091	916545	958843	not available	lncRNA	2.93163	-1.28444	2.84916	0.0213151	0.0444679	-3.14563
ENSGALG00000049955	4455425	4548459	not available	lncRNA	2.94514	2.0438	9.69453	1.01e-05	0.000487024	4.10174
ENSGALG00000048785	43200741	43262022	not available	lncRNA	2.96148	-1.06479	3.49713	0.00800189	0.0206992	-2.2477
ENSGALG00000052245	32993386	33093044	not available	lncRNA	2.96178	0.000169376	2.89971	0.0197164	0.0417762	-3.28166
ENSGALG00000054794	8081221	8175137	not available	lncRNA	2.98897	-0.0945635	5.12827	0.000873777	0.00435837	-0.194273
ENSGALG00000054457	155965187	156007070	not available	lncRNA	3.02477	-0.386239	4.22866	0.00282516	0.00962103	-1.2974
ENSGALG00000052003	49321719	49394178	not available	lncRNA	3.04554	-0.44111	3.24688	0.0116173	0.0276237	-2.70912
ENSGALG00000055108	13343269	13372823	not available	lncRNA	3.08328	1.37475	6.14854	0.00026481	0.00202776	0.893421
ENSGALG00000047409	114618823	114650864	not available	lncRNA	3.10387	-0.117874	4.20101	0.00293444	0.00988984	-1.34879
ENSGALG00000047852	15886725	16039540	not available	lncRNA	3.10656	1.2692	6.23587	0.000240586	0.00192078	0.997572
ENSGALG00000019325	49173031	49181295	not available	lncRNA	3.12058	1.6967	2.97421	0.0175829	0.0381865	-3.58616
ENSGALG00000045458	63658906	63680592	not available	lncRNA	3.19729	-0.939717	3.79488	0.00519029	0.0149853	-1.85102
ENSGALG00000051613	29866021	29944514	not available	lncRNA	3.19772	-0.829614	4.4118	0.00220351	0.00811743	-1.05823
ENSGALG00000052886	10654406	10774188	not available	lncRNA	3.22258	-1.18403	3.13249	0.01381	0.0315534	-2.79961
ENSGALG00000052805	2882746	2886337	not available	lncRNA	3.2263	0.0402977	5.41517	0.000615854	0.00346675	0.139752
ENSGALG00000054229	69448841	69580520	not available	lncRNA	3.23127	-0.958706	2.96261	0.0178987	0.0387119	-3.03489
ENSGALG00000047939	2758596	2848930	not available	lncRNA	3.25676	-0.992955	3.59817	0.00689942	0.0185328	-2.11235
ENSGALG00000049545	49657301	49664116	not available	lncRNA	3.26438	7.47694	9.57895	1.1e-05	0.000505225	3.98926
ENSGALG00000041312	80106902	80199236	not available	lncRNA	3.27259	0.917268	8.57381	2.51e-05	0.000635392	3.17523
ENSGALG00000051496	2128592	2132632	not available	lncRNA	3.29257	1.98858	6.17042	0.000258496	0.00200206	0.827666
ENSGALG00000052514	3535041	3536298	not available	lncRNA	3.31317	6.50654	6.57815	0.000166649	0.00157546	1.14394
ENSGALG00000035886	27570893	27607864	not available	lncRNA	3.33115	-0.703713	4.26394	0.00269208	0.00931932	-1.23422
ENSGALG00000039688	53109436	53355868	not available	lncRNA	3.35924	0.888345	3.85011	0.00479628	0.014137	-2.01132
ENSGALG00000053707	97681432	97776556	not available	lncRNA	3.35958	-0.26523	3.31994	0.010411	0.0253053	-2.64864
ENSGALG00000053807	61712602	61761933	not available	lncRNA	3.38518	-1.04426	4.56424	0.00179853	0.0070405	-0.858595
ENSGALG00000047221	42004403	42103857	not available	lncRNA	3.42687	-0.891626	3.53062	0.00761711	0.0199635	-2.2495
ENSGALG00000054827	14780081	14880684	not available	lncRNA	3.45212	-0.594024	5.25969	0.000743347	0.00391961	-0.0372601
ENSGALG00000051559	3837605	3840350	not available	lncRNA	3.48613	1.06384	7.57188	6.18e-05	0.00093121	2.33395
ENSGALG00000052274	58917264	58935409	not available	lncRNA	3.49296	0.670625	5.00879	0.00101426	0.00481084	-0.408258
ENSGALG00000046742	72126460	72171211	not available	lncRNA	3.51637	-0.691029	3.87421	0.00463445	0.0137849	-1.75921
ENSGALG00000038873	5868146	5903595	not available	lncRNA	3.56329	3.09325	8.01918	4.08e-05	0.000788785	2.66891
ENSGALG00000047913	11864052	11908870	not available	lncRNA	3.60443	-1.13306	3.11269	0.0142316	0.0323152	-2.84006
ENSGALG00000053563	13012273	13061083	not available	lncRNA	3.62558	-1.25695	3.36377	0.00975116	0.024053	-2.45227
ENSGALG00000034709	28669625	28751964	not available	lncRNA	3.63952	-0.219597	4.44518	0.00210706	0.00787008	-1.04597
ENSGALG00000048806	38617989	38673696	not available	lncRNA	3.64954	-0.812068	3.73946	0.00562061	0.0158817	-1.96753
ENSGALG00000052475	70998365	71044668	not available	lncRNA	3.70128	0.979316	6.73305	0.000141769	0.00143968	1.53394
ENSGALG00000038862	17289902	17299080	not available	lncRNA	3.70529	-0.232018	6.46004	0.000188864	0.00168834	1.1804
ENSGALG00000053115	12371140	12472074	not available	lncRNA	3.7113	-0.935183	3.91703	0.00436128	0.0131863	-1.67538
ENSGALG00000053271	7324085	7408792	not available	lncRNA	3.72104	-1.25083	3.75574	0.00549033	0.0156331	-1.89701
ENSGALG00000053454	929312	1064715	not available	lncRNA	3.73921	0.20215	4.97779	0.00105462	0.00493497	-0.383519
ENSGALG00000049561	29333148	29339377	not available	lncRNA	3.75311	2.83997	6.81876	0.000129788	0.00136725	1.47309
ENSGALG00000049515	39252247	39265865	not available	lncRNA	3.76182	-1.529	4.69607	0.001513	0.00626211	-0.705242
ENSGALG00000053091	19714510	19723832	not available	lncRNA	3.76666	1.72011	10.477	5.61e-06	0.000426891	4.6024
ENSGALG00000041690	7462908	7709896	not available	lncRNA	3.77586	-0.956504	4.4535	0.00208372	0.00781077	-0.998857
ENSGALG00000046873	53801759	53902834	not available	lncRNA	3.78227	0.0209668	7.42611	7.1e-05	0.00100803	2.139
ENSGALG00000053079	28094261	28115730	not available	lncRNA	3.78563	-1.42934	3.70497	0.00590754	0.0164975	-1.96615
ENSGALG00000048148	87362293	87533270	not available	lncRNA	3.78569	1.25754	8.27844	3.24e-05	0.000697498	2.95353
ENSGALG00000050765	3047301	3056763	not available	lncRNA	3.79543	-0.230645	7.31033	7.94e-05	0.00105786	2.00561
ENSGALG00000051476	29492477	29564502	not available	lncRNA	3.79543	0.951103	7.18953	8.94e-05	0.00112783	1.9826
ENSGALG00000051113	4762252	4767869	not available	lncRNA	3.80804	-0.143751	3.21683	0.0121554	0.0285698	-2.95508
ENSGALG00000053831	63922193	63958122	not available	lncRNA	3.82685	-1.9905	2.84099	0.021586	0.0449053	-3.13375
ENSGALG00000050371	6027103	6118701	not available	lncRNA	3.82782	-0.228024	6.07273	0.000288026	0.00213745	0.821758
ENSGALG00000047264	89580212	89642266	not available	lncRNA	3.85519	-1.34309	3.8287	0.00494506	0.0144393	-1.79562
ENSGALG00000048415	46381063	46418607	not available	lncRNA	3.90582	-0.065102	5.96406	0.000325312	0.00230899	0.742804
ENSGALG00000044797	53269472	53282009	not available	lncRNA	3.92407	1.49417	8.00689	4.13e-05	0.000788836	2.73128
ENSGALG00000052436	64906690	65024830	not available	lncRNA	3.92655	-0.00762074	3.71933	0.00578615	0.0162423	-2.08443
ENSGALG00000053673	16776845	16845048	not available	lncRNA	3.97488	-0.758335	4.33969	0.00242858	0.00869174	-1.13711
ENSGALG00000050284	164005414	164052714	not available	lncRNA	3.98147	-1.94157	2.78166	0.023662	0.0482049	-3.22817
ENSGALG00000029796	26308146	26460661	not available	lncRNA	4.01082	0.299224	4.67894	0.00154716	0.00636933	-0.791181
ENSGALG00000052407	113795242	113812130	not available	lncRNA	4.01454	1.26551	8.68351	2.28e-05	0.000616179	3.27945
ENSGALG00000049187	20003999	20143417	not available	lncRNA	4.04256	2.14422	4.51756	0.00191323	0.00734441	-1.27179
ENSGALG00000050057	14103126	14131020	not available	lncRNA	4.04343	-1.60709	3.0823	0.0149051	0.0335485	-2.77137
ENSGALG00000032094	2946722	2974883	not available	lncRNA	4.05396	-0.967026	3.90327	0.00444715	0.0133688	-1.72543
ENSGALG00000050769	78483507	78510569	not available	lncRNA	4.07122	-1.32321	3.67518	0.00616791	0.017046	-1.99081
ENSGALG00000040705	8739093	8784406	not available	lncRNA	4.07616	-0.278357	8.45569	2.77e-05	0.000655326	2.85909
ENSGALG00000016494	103237108	103274205	not available	lncRNA	4.07899	-1.24619	4.62569	0.00165876	0.0066696	-0.790858
ENSGALG00000050994	99761554	99883697	not available	lncRNA	4.08677	-0.0650384	4.61511	0.00168195	0.00673389	-0.834996
ENSGALG00000050551	110031689	110156533	not available	lncRNA	4.09512	-0.552647	3.76	0.00545682	0.0155588	-1.95071
ENSGALG00000040115	104902183	104957421	not available	lncRNA	4.09664	-1.30747	3.17395	0.012969	0.0300867	-2.69013
ENSGALG00000048202	14659739	14772745	not available	lncRNA	4.1332	0.249298	5.47794	0.000571345	0.00330501	0.195936
ENSGALG00000047013	37057380	37095172	not available	lncRNA	4.14144	-0.853304	5.01664	0.00100432	0.00478314	-0.320328
ENSGALG00000049245	115365330	115557968	not available	lncRNA	4.14989	-1.10961	3.81343	0.0050542	0.0146878	-1.8151
ENSGALG00000047753	58859929	58995678	not available	lncRNA	4.16574	-1.43251	3.61725	0.00670989	0.018184	-2.08515
ENSGALG00000052050	12356622	12371857	not available	lncRNA	4.20525	0.135105	6.96168	0.00011222	0.00126469	1.726
ENSGALG00000053656	29114023	29139923	not available	lncRNA	4.21704	0.399684	5.90241	0.000348799	0.00240131	0.671906
ENSGALG00000054481	4118695	4356969	not available	lncRNA	4.21844	0.038577	6.61714	0.000159962	0.00153614	1.38991
ENSGALG00000049691	17182635	17231983	not available	lncRNA	4.22268	-1.02385	6.2621	0.000233793	0.00188889	0.949589
ENSGALG00000034279	113826540	113830912	not available	lncRNA	4.23055	1.48591	6.31839	0.000219923	0.00184178	1.0551
ENSGALG00000037717	8855389	8892932	not available	lncRNA	4.23645	2.56992	8.40674	2.89e-05	0.000660318	3.04288
ENSGALG00000053972	33484469	33549626	not available	lncRNA	4.26276	-1.61054	3.83046	0.00493261	0.0144244	-1.77226
ENSGALG00000050170	35944609	35989689	not available	lncRNA	4.2635	-1.10527	5.77824	0.000401985	0.00263481	0.450469
ENSGALG00000050311	58097570	58228008	not available	lncRNA	4.29951	-0.0244701	5.48489	0.000566639	0.00329077	0.213476
ENSGALG00000051064	16764646	16772415	not available	lncRNA	4.30365	-1.20423	3.1691	0.0130644	0.0302707	-2.73372
ENSGALG00000048622	39567572	39605586	not available	lncRNA	4.34319	-2.11246	3.06061	0.0154062	0.0344099	-2.80015
ENSGALG00000035137	32573890	32663640	not available	lncRNA	4.34908	-0.0125425	6.32767	0.000217723	0.00183376	1.11253
ENSGALG00000053133	59249844	59661958	not available	lncRNA	4.35282	0.941971	4.6231	0.00166441	0.00668684	-0.952854
ENSGALG00000053148	61399259	61443852	not available	lncRNA	4.35549	-1.45059	4.33163	0.00245524	0.00875287	-1.14387
ENSGALG00000052253	95469058	95614322	not available	lncRNA	4.35757	-0.518898	4.41506	0.00219389	0.00810969	-1.07372
ENSGALG00000049271	124016668	124102534	not available	lncRNA	4.3598	-1.30884	4.07467	0.00349507	0.0112222	-1.4673
ENSGALG00000047365	23947547	24051692	not available	lncRNA	4.37929	-1.24449	3.81391	0.0050507	0.0146835	-1.81563
ENSGALG00000052130	21543635	21631247	not available	lncRNA	4.39668	-0.357273	6.27173	0.000231354	0.00187881	1.02423
ENSGALG00000048587	71748311	71751266	not available	lncRNA	4.41829	-1.00027	6.7534	0.000138818	0.00142252	1.367
ENSGALG00000053476	11927019	12067136	not available	lncRNA	4.43526	-1.01325	4.94091	0.00110492	0.00507759	-0.420107
ENSGALG00000040733	94483926	94540226	not available	lncRNA	4.43633	-1.01393	4.64173	0.00162425	0.00657775	-0.764386
ENSGALG00000050654	95866480	95976446	not available	lncRNA	4.45399	0.0544575	4.06566	0.00353921	0.0113144	-1.6077
ENSGALG00000054463	35707479	35757012	not available	lncRNA	4.47149	-0.311722	7.93363	4.41e-05	0.00082348	2.44997
ENSGALG00000053840	16362630	16475028	not available	lncRNA	4.47343	-0.935041	4.03642	0.00368674	0.0116564	-1.52829
ENSGALG00000050743	17900261	17996324	not available	lncRNA	4.49345	-1.75102	3.42162	0.00894733	0.022532	-2.30419
ENSGALG00000053587	3831101	3888531	not available	lncRNA	4.50498	-1.26299	4.2328	0.00280919	0.00957998	-1.27202
ENSGALG00000047694	102441912	102662926	not available	lncRNA	4.52061	0.637197	6.99017	0.000109042	0.00124727	1.78853
ENSGALG00000050766	583982	650918	not available	lncRNA	4.53514	-0.874364	3.47279	0.00829457	0.0212568	-2.3115
ENSGALG00000033579	99105783	99208450	not available	lncRNA	4.56853	-1.35876	3.79686	0.00517554	0.0149574	-1.83119
ENSGALG00000035500	13485282	13559882	not available	lncRNA	4.57786	-1.46526	4.30857	0.0025333	0.00894708	-1.17114
ENSGALG00000053330	76311910	76322820	not available	lncRNA	4.58216	0.151358	6.90767	0.000118529	0.00130196	1.69817
ENSGALG00000035737	56938937	56940101	not available	lncRNA	4.59395	-0.803766	7.95173	4.34e-05	0.000812065	2.38403
ENSGALG00000054461	52168201	52332950	not available	lncRNA	4.60183	0.80402	6.96216	0.000112166	0.00126469	1.76085
ENSGALG00000050792	97516666	97720137	not available	lncRNA	4.65007	-0.287138	3.8627	0.00471102	0.013956	-1.82573
ENSGALG00000029985	350756	361583	not available	lncRNA	4.65225	-1.02813	3.81576	0.00503739	0.0146535	-1.8196
ENSGALG00000029613	26829765	26868188	not available	lncRNA	4.6594	-1.19358	5.28178	0.000723595	0.00384449	-0.0465959
ENSGALG00000051239	6068325	6156395	not available	lncRNA	4.71097	-2.58842	2.91375	0.0192946	0.0411202	-2.97713
ENSGALG00000051707	70980134	71003714	not available	lncRNA	4.72784	-1.98349	4.37369	0.00231951	0.00841309	-1.09463
ENSGALG00000046829	81198662	81374572	not available	lncRNA	4.75457	-0.756211	3.85567	0.00475842	0.0140624	-1.80103
ENSGALG00000053065	81827524	81869895	not available	lncRNA	4.76668	-0.830853	6.47128	0.000186614	0.00167679	1.17117
ENSGALG00000054731	53820699	53892503	not available	lncRNA	4.76818	-2.06855	2.90611	0.0195229	0.0415024	-3.03667
ENSGALG00000051441	6377671	6469755	not available	lncRNA	4.78996	-1.93954	3.23527	0.0118221	0.0280109	-2.55611
ENSGALG00000039816	3791789	3805310	not available	lncRNA	4.80469	-0.461401	6.04091	0.000298431	0.00218919	0.769593
ENSGALG00000049962	82803320	82859810	not available	lncRNA	4.82986	-0.6845	4.95092	0.00109102	0.0050342	-0.395449
ENSGALG00000050913	77847502	78015950	not available	lncRNA	4.83003	-0.385091	3.77661	0.0053281	0.0152899	-1.93863
ENSGALG00000051845	37917168	37945165	not available	lncRNA	4.83148	-1.2042	6.88277	0.00012157	0.00131159	1.46147
ENSGALG00000048084	20638409	20661112	not available	lncRNA	4.83402	-0.77912	6.92143	0.000116886	0.00129352	1.57022
ENSGALG00000041624	66972525	66980538	not available	lncRNA	4.87948	-0.168442	5.22749	0.000773214	0.0040136	-0.0799325
ENSGALG00000052358	150795239	151032599	not available	lncRNA	4.87948	1.76196	8.53882	2.58e-05	0.000646081	3.18813
ENSGALG00000050067	7862144	7914253	not available	lncRNA	4.8814	-2.18046	3.13266	0.0138064	0.0315501	-2.7032
ENSGALG00000051228	134595031	134781227	not available	lncRNA	4.89174	-0.130841	4.42924	0.00215251	0.00799303	-1.08916
ENSGALG00000046924	8547949	8683946	not available	lncRNA	4.89228	-1.28106	3.8488	0.00480522	0.0141408	-1.75262
ENSGALG00000054925	5904360	5965738	not available	lncRNA	4.89291	-2.43365	3.37984	0.00952055	0.0235827	-2.35208
ENSGALG00000047085	100107882	100146356	not available	lncRNA	4.90982	-0.652651	4.93475	0.00111358	0.00510616	-0.415614
ENSGALG00000048137	60134235	60138923	not available	lncRNA	4.91587	-1.23307	6.33589	0.000215796	0.00182178	0.992275
ENSGALG00000051497	91245084	91360294	not available	lncRNA	4.93465	-1.52987	5.17542	0.000824315	0.00419422	-0.180145
ENSGALG00000050748	54025029	54043718	not available	lncRNA	4.93536	-2.83021	3.53579	0.00755947	0.019834	-2.14489
ENSGALG00000048407	90165966	90278932	not available	lncRNA	4.93941	-2.44515	3.43731	0.00874152	0.02212	-2.27611
ENSGALG00000052721	62443511	62505083	not available	lncRNA	4.94457	-1.86392	4.4411	0.00211859	0.00789907	-1.01622
ENSGALG00000046990	69588996	69631955	not available	lncRNA	4.9828	-1.1582	4.58048	0.00176039	0.0069351	-0.837945
ENSGALG00000054255	99280543	99391317	not available	lncRNA	5.03419	-0.874434	3.56491	0.00724339	0.0192178	-2.19459
ENSGALG00000053995	53116760	53176977	not available	lncRNA	5.03827	-2.41004	3.75134	0.00552521	0.0156988	-1.86995
ENSGALG00000050989	15776344	15869752	not available	lncRNA	5.04938	-1.48445	4.01771	0.00378456	0.0118748	-1.53612
ENSGALG00000049601	39052760	39110492	not available	lncRNA	5.11232	-1.76941	5.58232	0.000504934	0.00305712	0.215986
ENSGALG00000053442	9503213	9613352	not available	lncRNA	5.11604	-0.957843	4.43063	0.00214852	0.00798224	-1.02458
ENSGALG00000053239	41256490	41342468	not available	lncRNA	5.11671	-2.23643	3.29849	0.0107509	0.0259337	-2.47646
ENSGALG00000049159	11641108	11717831	not available	lncRNA	5.13828	-2.20197	3.0852	0.0148394	0.0334161	-2.73976
ENSGALG00000051931	110447657	110484390	not available	lncRNA	5.14549	-2.30655	3.83181	0.00492313	0.0144126	-1.76831
ENSGALG00000055126	11982458	12012740	not available	lncRNA	5.15804	-2.25821	3.00025	0.016895	0.0369828	-2.86917
ENSGALG00000047443	91702176	91726483	not available	lncRNA	5.16865	-2.39854	3.58406	0.00704311	0.0187953	-2.08448
ENSGALG00000053295	34307214	34495359	not available	lncRNA	5.17511	-1.53729	4.99321	0.00103433	0.00487339	-0.383748
ENSGALG00000049036	143943173	143960140	not available	lncRNA	5.18152	-2.06637	3.79963	0.00515506	0.0149247	-1.81034
ENSGALG00000050113	63472441	63610423	not available	lncRNA	5.18394	-0.574242	4.22781	0.00282846	0.00963004	-1.29987
ENSGALG00000052350	7759	19722	not available	lncRNA	5.19026	-1.24093	3.57049	0.00718434	0.0190957	-2.11402
ENSGALG00000052282	40611709	40624795	not available	lncRNA	5.19759	0.0771924	6.89541	0.000120016	0.00131033	1.67648
ENSGALG00000038090	25554762	25711679	not available	lncRNA	5.19949	0.641641	6.52851	0.000175614	0.00162167	1.33265
ENSGALG00000054788	6665028	6722317	not available	lncRNA	5.20053	-2.23742	3.58498	0.00703367	0.0187769	-2.08798
ENSGALG00000049941	46573869	46685725	not available	lncRNA	5.22741	-2.74562	3.39408	0.00932089	0.0232175	-2.33009
ENSGALG00000050174	3287957	3359335	not available	lncRNA	5.23493	-0.277628	6.29087	0.000226588	0.00186579	1.07372
ENSGALG00000049890	104569564	104719148	not available	lncRNA	5.23523	-1.19451	3.80796	0.00509389	0.0147827	-1.82706
ENSGALG00000049558	21315646	21356372	not available	lncRNA	5.24785	-2.99862	2.91409	0.0192844	0.0411147	-2.97922
ENSGALG00000054558	22320814	22451918	not available	lncRNA	5.26088	-0.902713	5.02602	0.00099256	0.00476009	-0.310322
ENSGALG00000051116	28526491	28553325	not available	lncRNA	5.26801	-2.30325	3.18805	0.0126953	0.0295826	-2.63078
ENSGALG00000047128	92062890	92113522	not available	lncRNA	5.27909	-2.52525	3.13733	0.0137089	0.0313762	-2.68084
ENSGALG00000047931	30199629	30210819	not available	lncRNA	5.28507	-2.0603	3.08424	0.0148612	0.0334599	-2.78823
ENSGALG00000052830	11397811	11488257	not available	lncRNA	5.29047	-1.95234	4.17396	0.00304575	0.0101576	-1.34035
ENSGALG00000050431	11409527	11429268	not available	lncRNA	5.30456	-1.91264	4.26132	0.0027017	0.00934601	-1.23344
ENSGALG00000049968	166505011	166578851	not available	lncRNA	5.33813	-0.958104	4.49796	0.00196372	0.00747786	-0.940062
ENSGALG00000051799	48466781	48809602	not available	lncRNA	5.33869	-0.199983	4.23946	0.00278366	0.00953076	-1.31881
ENSGALG00000049671	25757027	25949213	not available	lncRNA	5.3397	-0.74489	4.11814	0.00329014	0.0107406	-1.42639
ENSGALG00000046844	56280527	56321742	not available	lncRNA	5.37101	-2.70477	3.57969	0.00708834	0.0188954	-2.08806
ENSGALG00000052170	35846128	36097258	not available	lncRNA	5.37878	-1.64969	4.67472	0.0015557	0.00639015	-0.735685
ENSGALG00000047201	66192350	66326656	not available	lncRNA	5.38125	0.0605445	7.57766	6.15e-05	0.000927083	2.24229
ENSGALG00000053459	95997917	96176505	not available	lncRNA	5.40261	0.286245	5.49701	0.000558532	0.00326307	0.224968
ENSGALG00000049992	50375137	50376558	not available	lncRNA	5.4036	3.48126	8.68496	2.28e-05	0.000616179	3.27196
ENSGALG00000050954	10076975	10133626	not available	lncRNA	5.42057	-1.7421	6.5241	0.000176436	0.00162609	1.0652
ENSGALG00000050592	42560525	42719322	not available	lncRNA	5.44308	0.522772	6.44772	0.000191364	0.00169903	1.25031
ENSGALG00000054958	28114731	28193863	not available	lncRNA	5.45176	-1.11541	3.98369	0.00396972	0.0123066	-1.59716
ENSGALG00000055015	11742726	11934392	not available	lncRNA	5.45383	-1.1401	3.39654	0.00928681	0.0231562	-2.42119
ENSGALG00000052718	87881611	87896953	not available	lncRNA	5.46384	-2.87549	3.56552	0.00723691	0.0192076	-2.10615
ENSGALG00000051368	78098405	78177393	not available	lncRNA	5.47624	-1.23713	3.71084	0.00585761	0.0164018	-1.96463
ENSGALG00000051615	82864284	82928719	not available	lncRNA	5.47759	-1.26122	4.4877	0.00199075	0.00755299	-0.950617
ENSGALG00000050221	35472171	35539185	not available	lncRNA	5.4886	-2.97933	3.01255	0.0165799	0.0364452	-2.84394
ENSGALG00000052685	941877	981699	not available	lncRNA	5.49159	-1.60932	4.02612	0.00374023	0.0117899	-1.52303
ENSGALG00000048808	81450161	81477103	not available	lncRNA	5.49976	-2.95188	3.38399	0.00946187	0.0234809	-2.34072
ENSGALG00000031836	89083713	89274189	not available	lncRNA	5.50406	-1.17249	3.41221	0.00907316	0.0227667	-2.3714
ENSGALG00000053772	72542763	72640147	not available	lncRNA	5.5145	-1.24468	3.22661	0.0119774	0.0282646	-2.62944
ENSGALG00000033055	10986580	11319241	not available	lncRNA	5.51527	0.328499	5.88225	0.000356883	0.00243637	0.653495
ENSGALG00000047891	6626414	6807498	not available	lncRNA	5.52154	-0.784083	4.22196	0.00285125	0.00968513	-1.29788
ENSGALG00000053988	130218368	130244693	not available	lncRNA	5.54329	-2.73941	3.83439	0.00490506	0.0143712	-1.76465
ENSGALG00000053170	6097574	6122901	not available	lncRNA	5.55532	-2.13098	3.82984	0.00493699	0.0144244	-1.77034
ENSGALG00000052860	103219548	103244212	not available	lncRNA	5.56454	-2.40234	3.88912	0.00453729	0.0135502	-1.69519
ENSGALG00000043630	153464867	153537471	not available	lncRNA	5.56682	-0.871043	4.09049	0.00341893	0.011043	-1.45759
ENSGALG00000047396	18836694	18881539	not available	lncRNA	5.56948	-2.04707	4.34023	0.00242681	0.00868818	-1.13523
ENSGALG00000051981	34481702	34540378	not available	lncRNA	5.57669	-2.33313	4.28325	0.0026221	0.00915068	-1.21902
ENSGALG00000051545	154915866	155102849	not available	lncRNA	5.57698	-0.104412	4.47711	0.00201905	0.00763074	-0.97841
ENSGALG00000048924	9683197	9736116	not available	lncRNA	5.58114	-2.76928	3.52528	0.00767708	0.0200747	-2.15837
ENSGALG00000043637	25813055	25858502	not available	lncRNA	5.5985	-2.05759	4.01874	0.00377914	0.0118692	-1.53228
ENSGALG00000048046	69658147	69735098	not available	lncRNA	5.60057	-1.43403	6.03932	0.000298961	0.00219089	0.702543
ENSGALG00000048352	65586728	65628635	not available	lncRNA	5.60634	-1.8644	4.81786	0.00129261	0.00562957	-0.598497
ENSGALG00000049311	63809383	64102889	not available	lncRNA	5.61577	-0.155086	4.20482	0.00291913	0.00984954	-1.35354
ENSGALG00000047932	15187978	15267299	not available	lncRNA	5.62808	-1.10203	5.24672	0.000755223	0.00396087	-0.0869965
ENSGALG00000049876	137028363	137292280	not available	lncRNA	5.62872	-1.02165	5.97003	0.000323128	0.00229995	0.655595
ENSGALG00000053767	64764065	64849458	not available	lncRNA	5.6317	-2.87704	3.10119	0.0144828	0.032779	-2.73441
ENSGALG00000047936	38648160	38725084	not available	lncRNA	5.6884	-2.83744	3.60155	0.0068654	0.0184588	-2.06083
ENSGALG00000051952	22421409	22508194	not available	lncRNA	5.69182	-2.75835	3.65017	0.00639593	0.0175079	-1.99824
ENSGALG00000055128	17389448	17464280	not available	lncRNA	5.69248	-1.91288	4.32634	0.00247292	0.00879101	-1.15775
ENSGALG00000043077	793819	801605	not available	lncRNA	5.70364	-2.14451	3.92859	0.0042905	0.0130153	-1.64653
ENSGALG00000046961	94290081	94385000	not available	lncRNA	5.72508	-0.791525	7.184	8.99e-05	0.00112953	1.79091
ENSGALG00000043657	40001158	40021495	not available	lncRNA	5.7624	-1.13978	8.68754	2.27e-05	0.000616179	2.76072
ENSGALG00000052249	4661736	4777327	not available	lncRNA	5.77894	2.14846	10.0441	7.71e-06	0.000450525	4.33128
ENSGALG00000051410	30492420	30576214	not available	lncRNA	5.81523	-1.94265	4.34923	0.00239743	0.00861877	-1.1313
ENSGALG00000053710	48400761	48450111	not available	lncRNA	5.82671	-2.85164	3.22997	0.0119169	0.0281809	-2.5556
ENSGALG00000047294	59983793	60014463	not available	lncRNA	5.83949	-0.739413	7.73396	5.31e-05	0.00088322	2.22022
ENSGALG00000051949	11610801	11775528	not available	lncRNA	5.85454	-0.753031	5.4561	0.000586421	0.00336303	0.160145
ENSGALG00000051673	67516463	67522343	not available	lncRNA	5.85885	-3.01103	3.61163	0.00676513	0.018285	-2.04742
ENSGALG00000052870	28970692	29126181	not available	lncRNA	5.8748	-2.57587	4.06036	0.00356547	0.0113764	-1.48738
ENSGALG00000049604	40886012	40946371	not available	lncRNA	5.88339	-2.94252	3.50689	0.00788776	0.0204936	-2.18396
ENSGALG00000054635	76823136	76832907	not available	lncRNA	5.89102	7.55716	5.88007	0.000357769	0.00243855	0.464093
ENSGALG00000048376	24410263	24434601	not available	lncRNA	5.91913	-1.39733	5.11009	0.000893712	0.00443199	-0.246462
ENSGALG00000051935	7682929	7748058	not available	lncRNA	5.91985	-2.21505	3.59822	0.00689887	0.0185328	-2.08159
ENSGALG00000046859	62572551	62762970	not available	lncRNA	5.92043	-0.428081	4.1393	0.0031951	0.0105099	-1.42499
ENSGALG00000049888	21074864	21125074	not available	lncRNA	5.93416	-1.85218	4.73	0.00144777	0.00606228	-0.692498
ENSGALG00000050573	25612075	25641754	not available	lncRNA	5.94735	-2.95381	3.74013	0.00561518	0.0158749	-1.88563
ENSGALG00000050025	182934860	182949754	not available	lncRNA	5.95003	-2.33939	4.7064	0.00149281	0.00619777	-0.723209
ENSGALG00000052559	89700139	89761223	not available	lncRNA	5.95295	-1.913	4.04856	0.00362471	0.0115128	-1.49599
ENSGALG00000053698	103621663	103643070	not available	lncRNA	5.95469	-2.68102	4.10407	0.003355	0.0109062	-1.43305
ENSGALG00000054204	152259670	152336254	not available	lncRNA	5.9598	-1.65593	4.60507	0.00170429	0.00678571	-0.810727
ENSGALG00000045001	70573023	70586326	not available	lncRNA	5.96879	-2.44496	5.18322	0.000816427	0.0041671	-0.230231
ENSGALG00000041688	69150141	69190801	not available	lncRNA	5.98707	-0.720251	6.47196	0.00018648	0.00167679	1.13719
ENSGALG00000047330	148135271	148174731	not available	lncRNA	5.99863	-1.5671	5.40091	0.000626485	0.00350507	0.0523245
ENSGALG00000054220	28511526	28565864	not available	lncRNA	5.99953	-2.61844	3.59037	0.00697848	0.018684	-2.08489
ENSGALG00000047436	12961092	12998337	not available	lncRNA	6.0215	-2.26498	4.95762	0.00108182	0.00501245	-0.434729
ENSGALG00000054800	64961658	65132844	not available	lncRNA	6.03169	-1.43671	4.95484	0.00108562	0.00501844	-0.402782
ENSGALG00000054566	9064454	9097632	not available	lncRNA	6.03466	-0.578969	8.39442	2.93e-05	0.000664344	2.61087
ENSGALG00000047746	33745802	33940089	not available	lncRNA	6.05049	0.0260525	7.83393	4.84e-05	0.000850155	2.41118
ENSGALG00000048052	132961489	132996438	not available	lncRNA	6.08023	-3.3999	3.5142	0.00780328	0.0202957	-2.17164
ENSGALG00000042484	136041159	136181751	not available	lncRNA	6.1045	-0.595232	6.03269	0.000301187	0.0022016	0.758149
ENSGALG00000048177	13745515	13778087	not available	lncRNA	6.12899	-3.38469	3.59096	0.00697238	0.0186745	-2.07388
ENSGALG00000051255	20209560	20391043	not available	lncRNA	6.1504	-1.63697	2.9607	0.0179513	0.0387913	-3.00186
ENSGALG00000051296	43715268	43742121	not available	lncRNA	6.15063	-3.19816	3.33244	0.0102182	0.0249441	-2.4098
ENSGALG00000048733	48410387	48468510	not available	lncRNA	6.16989	-2.73666	3.25328	0.011506	0.0273991	-2.53414
ENSGALG00000049893	13530298	13585353	not available	lncRNA	6.18196	-2.26412	5.29474	0.000712269	0.00381751	-0.100593
ENSGALG00000054051	160020923	160265273	not available	lncRNA	6.18208	0.138623	4.04319	0.003652	0.0115805	-1.58632
ENSGALG00000052231	69368128	69467571	not available	lncRNA	6.20047	-2.18587	4.27906	0.0026371	0.00918318	-1.21365
ENSGALG00000048768	63353083	63443767	not available	lncRNA	6.22104	-1.22339	3.93308	0.00426332	0.0129466	-1.66441
ENSGALG00000053344	3122411	3146002	not available	lncRNA	6.22429	-0.722431	5.15064	0.00084992	0.00428289	-0.164178
ENSGALG00000050874	26954047	27057169	not available	lncRNA	6.22793	-0.963079	4.1712	0.00305738	0.0101871	-1.35091
ENSGALG00000029865	8590017	8744603	not available	lncRNA	6.235	-1.9609	5.44248	0.000596041	0.00339959	0.0661713
ENSGALG00000047220	51469608	51498605	not available	lncRNA	6.2586	-3.60228	3.83205	0.00492148	0.0144107	-1.77306
ENSGALG00000037064	113943617	113966641	not available	lncRNA	6.26102	-0.992777	6.35408	0.000211599	0.00180004	1.08176
ENSGALG00000047869	108075818	108140843	not available	lncRNA	6.26564	-2.378	3.98597	0.00395702	0.0122824	-1.57288
ENSGALG00000049366	81477363	81544047	not available	lncRNA	6.27935	-2.4799	4.85649	0.0012302	0.00543689	-0.560034
ENSGALG00000053805	79593097	79607455	not available	lncRNA	6.28023	-3.48255	3.88495	0.00456424	0.0136175	-1.70876
ENSGALG00000054309	7989967	7999870	not available	lncRNA	6.28057	-3.24071	3.553	0.00737093	0.0194682	-2.12245
ENSGALG00000047592	6655155	6671587	not available	lncRNA	6.28311	0.0257813	9.02106	1.72e-05	0.000574284	3.33798
ENSGALG00000047918	25969802	26036752	not available	lncRNA	6.30291	-2.19576	4.59963	0.00171654	0.00681964	-0.831752
ENSGALG00000048049	24213271	24328531	not available	lncRNA	6.30616	-3.09803	3.54885	0.00741586	0.0195552	-2.12784
ENSGALG00000051172	92325140	92478368	not available	lncRNA	6.30665	-0.110612	5.76397	0.000408645	0.00265973	0.52336
ENSGALG00000052642	20161035	20165216	not available	lncRNA	6.31214	-3.20348	3.49084	0.00807653	0.0207968	-2.20339
ENSGALG00000050525	11163862	11279869	not available	lncRNA	6.34184	-2.23369	4.70733	0.001491	0.00619203	-0.71218
ENSGALG00000054641	1510688	1567944	not available	lncRNA	6.34472	-3.32778	3.7052	0.0059055	0.0164975	-1.92873
ENSGALG00000051531	32086749	32125851	not available	lncRNA	6.34602	-1.61332	5.15128	0.000849247	0.00428097	-0.202379
ENSGALG00000048488	3358158	3361503	not available	lncRNA	6.35042	3.27465	12.6292	1.34e-06	0.000385413	6.04676
ENSGALG00000052410	21542138	21610006	not available	lncRNA	6.3572	-2.31176	4.72881	0.00145	0.00606817	-0.698383
ENSGALG00000051217	151095756	151148784	not available	lncRNA	6.36	-1.83187	4.88419	0.00118746	0.0053218	-0.489946
ENSGALG00000050953	26182820	26223218	not available	lncRNA	6.36382	-2.9129	4.06886	0.00352345	0.0112758	-1.47516
ENSGALG00000049633	32446630	32592288	not available	lncRNA	6.37034	-1.56822	4.24159	0.00277556	0.00951176	-1.25351
ENSGALG00000036131	52337315	52477165	not available	lncRNA	6.38654	-1.16059	4.89742	0.00116763	0.00526832	-0.475476
ENSGALG00000050617	6079018	6280528	not available	lncRNA	6.42326	-0.555509	4.5579	0.00181366	0.00708837	-0.867911
ENSGALG00000052988	59150168	59186491	not available	lncRNA	6.44761	-3.3801	3.77997	0.00530243	0.0152311	-1.83438
ENSGALG00000050775	4261077	4265204	not available	lncRNA	6.4632	-2.63794	4.21391	0.00288288	0.00977273	-1.30071
ENSGALG00000054653	38525047	38681605	not available	lncRNA	6.49566	-1.32369	5.13676	0.000864633	0.0043273	-0.206901
ENSGALG00000053372	42416117	42478558	not available	lncRNA	6.49866	-1.87056	4.57075	0.00178314	0.00700266	-0.855615
ENSGALG00000048341	11353547	11386430	not available	lncRNA	6.50596	-2.29235	3.10024	0.0145036	0.032811	-2.76198
ENSGALG00000051945	40573352	40631722	not available	lncRNA	6.53059	-3.29353	3.86642	0.00468611	0.0138963	-1.72648
ENSGALG00000047688	11407676	11431673	not available	lncRNA	6.54133	-3.39615	4.03288	0.00370503	0.0117092	-1.52494
ENSGALG00000046722	4109272	4122240	not available	lncRNA	6.55994	-2.46034	5.83158	0.00037812	0.00253469	0.404192
ENSGALG00000052517	24057862	24130559	not available	lncRNA	6.56001	-3.37384	3.98671	0.00395288	0.0122755	-1.57961
ENSGALG00000052669	99139475	99164454	not available	lncRNA	6.59262	-2.22876	4.09951	0.00337633	0.010944	-1.43082
ENSGALG00000047727	8716991	8825920	not available	lncRNA	6.61604	0.247064	5.16688	0.000833041	0.00421959	-0.144583
ENSGALG00000052783	74109006	74125653	not available	lncRNA	6.61662	-2.34871	4.9484	0.0010945	0.0050439	-0.428072
ENSGALG00000047808	87077038	87161121	not available	lncRNA	6.62078	-1.85411	5.04907	0.000964328	0.00467227	-0.321707
ENSGALG00000047612	92104852	92128145	not available	lncRNA	6.62173	-3.48509	4.07612	0.00348801	0.0112044	-1.47128
ENSGALG00000052989	3063012	3108049	not available	lncRNA	6.62248	-1.86393	4.49179	0.00197994	0.00752366	-0.952091
ENSGALG00000053529	17104702	17223514	not available	lncRNA	6.63806	-1.63721	5.09751	0.000907797	0.00448969	-0.259533
ENSGALG00000054979	148011145	148067153	not available	lncRNA	6.63999	-1.7311	5.3051	0.000703363	0.00378753	-0.0520474
ENSGALG00000051581	166310357	166348845	not available	lncRNA	6.65711	-3.04463	3.5486	0.00741863	0.0195565	-2.13182
ENSGALG00000053642	41176976	41341484	not available	lncRNA	6.69722	-2.67181	4.67534	0.00155443	0.00638925	-0.755424
ENSGALG00000048208	29105573	29148291	not available	lncRNA	6.70871	-2.57275	4.55737	0.00181493	0.00709145	-0.890555
ENSGALG00000050130	24411360	24447201	not available	lncRNA	6.72109	-1.66359	7.79475	5.02e-05	0.000872363	2.01111
ENSGALG00000052582	86990450	87018750	not available	lncRNA	6.72926	-1.62992	6.43539	0.000193901	0.00171493	1.0286
ENSGALG00000051780	119267567	119295147	not available	lncRNA	6.73008	-1.21118	6.76635	0.000136974	0.00141053	1.36581
ENSGALG00000016183	85128401	85177092	not available	lncRNA	6.73216	-2.51157	4.85244	0.00123658	0.00545525	-0.554345
ENSGALG00000054885	7279470	7384220	not available	lncRNA	6.77163	-2.48727	4.35021	0.00239425	0.00861282	-1.12515
ENSGALG00000048715	17744289	17781740	not available	lncRNA	6.77746	-2.84129	4.06951	0.00352028	0.0112735	-1.46906
ENSGALG00000049333	149900168	149939292	not available	lncRNA	6.78901	-3.0251	3.2378	0.0117772	0.0279224	-2.55513
ENSGALG00000052543	175051920	175128476	not available	lncRNA	6.79852	-1.03168	6.17389	0.00025751	0.00199983	0.848163
ENSGALG00000038561	77044422	77139060	not available	lncRNA	6.81053	-1.98699	4.31885	0.00249817	0.00885716	-1.16083
ENSGALG00000054585	97290555	97380359	not available	lncRNA	6.81803	-1.77862	4.57808	0.00176596	0.00694638	-0.846185
ENSGALG00000048734	7032613	7253168	not available	lncRNA	6.82343	-2.94917	4.75917	0.00139412	0.00589994	-0.665239
ENSGALG00000045264	2776348	2783810	not available	lncRNA	6.84507	-1.50029	7.66692	5.65e-05	0.000898844	2.06937
ENSGALG00000054452	10931403	10996674	not available	lncRNA	6.87477	-3.06317	3.66966	0.0062175	0.0171475	-1.9756
ENSGALG00000037070	20868111	20875710	not available	lncRNA	6.87867	-3.0204	4.95674	0.00108301	0.00501425	-0.472612
ENSGALG00000048742	21646264	21750036	not available	lncRNA	6.88596	-2.4603	3.80249	0.00513397	0.014879	-1.80626
ENSGALG00000054586	118666731	118751516	not available	lncRNA	6.89242	-1.79689	4.14063	0.00318923	0.0104976	-1.37947
ENSGALG00000052590	9951315	10211020	not available	lncRNA	6.8955	-0.849584	4.51668	0.00191548	0.0073511	-0.915228
ENSGALG00000048557	54232806	54472565	not available	lncRNA	6.89798	-0.992191	7.02441	0.000105354	0.00122125	1.55583
ENSGALG00000047822	38097115	38177127	not available	lncRNA	6.91391	-1.46976	4.53564	0.00186789	0.00722709	-0.893958
ENSGALG00000051774	12998531	13038380	not available	lncRNA	6.91909	-2.82407	4.69943	0.00150641	0.00624287	-0.726548
ENSGALG00000050037	40849580	41007986	not available	lncRNA	6.92283	-0.660897	4.20935	0.00290101	0.00981326	-1.30842
ENSGALG00000048245	4707610	4905438	not available	lncRNA	6.92991	-1.03296	4.15371	0.00313208	0.010356	-1.37037
ENSGALG00000047256	21466525	21517312	not available	lncRNA	6.93322	-3.18188	4.71474	0.00147673	0.00615542	-0.72095
ENSGALG00000035560	64200926	64234280	not available	lncRNA	6.93688	-2.21562	5.20431	0.000795516	0.00408597	-0.160074
ENSGALG00000054094	165748328	165775978	not available	lncRNA	6.94706	-2.5802	4.27858	0.00263883	0.00918704	-1.21177
ENSGALG00000053607	57896760	57941163	not available	lncRNA	6.95405	-1.90023	6.08259	0.000284885	0.00212382	0.705198
ENSGALG00000052129	27200313	27240938	not available	lncRNA	6.9641	-2.94174	4.37067	0.00232898	0.00843816	-1.10385
ENSGALG00000048597	20679861	20799433	not available	lncRNA	6.96419	-1.90688	3.69334	0.00600775	0.0167123	-1.96275
ENSGALG00000053827	69446591	69588810	not available	lncRNA	6.97138	-1.09163	4.20851	0.00290434	0.00982094	-1.30112
ENSGALG00000052179	6019137	6059761	not available	lncRNA	6.98621	-1.53076	7.67339	5.62e-05	0.000898844	1.99825
ENSGALG00000047098	4605308	4741170	not available	lncRNA	6.98998	-2.32737	5.70472	0.000437636	0.00278669	0.32321
ENSGALG00000047044	96874261	96916270	not available	lncRNA	7.00506	-2.80128	3.4938	0.00804132	0.0207565	-2.21523
ENSGALG00000041303	87177820	87206013	not available	lncRNA	7.0191	-2.73471	5.20901	0.000790943	0.00407524	-0.169544
ENSGALG00000054144	101692220	101768423	not available	lncRNA	7.02563	-2.17504	4.91762	0.00113804	0.00518266	-0.466052
ENSGALG00000053051	9218882	9425772	not available	lncRNA	7.0302	-1.04049	5.18277	0.000816878	0.00416722	-0.153205
ENSGALG00000051685	88704387	88850280	not available	lncRNA	7.05599	-1.37939	5.01776	0.00100291	0.00477955	-0.336541
ENSGALG00000047557	7545188	7570209	not available	lncRNA	7.05625	-2.27839	9.42974	1.24e-05	0.000518608	2.91885
ENSGALG00000045959	17896259	17955785	not available	lncRNA	7.06435	-3.41722	4.08273	0.00345604	0.0111285	-1.45529
ENSGALG00000048590	16749623	16882806	not available	lncRNA	7.08958	-2.32005	4.8454	0.00124777	0.00549139	-0.551544
ENSGALG00000049612	5410976	5536250	not available	lncRNA	7.09721	-2.59185	4.13535	0.0032126	0.0105592	-1.3861
ENSGALG00000054679	733008	752255	not available	lncRNA	7.10104	-2.93789	3.72754	0.00571806	0.0160971	-1.90213
ENSGALG00000050961	47599987	47642432	not available	lncRNA	7.10281	-1.43289	5.07761	0.000930564	0.00456127	-0.268057
ENSGALG00000051805	63418544	63449499	not available	lncRNA	7.13485	-2.76437	4.15077	0.00314481	0.010384	-1.36701
ENSGALG00000054301	41024558	41131404	not available	lncRNA	7.13641	-2.56591	3.89112	0.00452444	0.0135235	-1.6937
ENSGALG00000053101	63744421	63851922	not available	lncRNA	7.13865	-2.17033	4.73131	0.0014453	0.00605366	-0.673013
ENSGALG00000050694	21397708	21576812	not available	lncRNA	7.14517	-2.29828	4.41035	0.00220781	0.00812313	-1.05091
ENSGALG00000048017	12289242	12292023	not available	lncRNA	7.15429	1.34702	9.72629	9.82e-06	0.000484827	3.94112
ENSGALG00000049948	90422116	90527455	not available	lncRNA	7.16183	-2.79891	3.64251	0.00646761	0.0176646	-2.01422
ENSGALG00000046901	73302771	73359956	not available	lncRNA	7.16433	-2.60119	5.10376	0.000900773	0.00446248	-0.27098
ENSGALG00000048947	148199177	148254821	not available	lncRNA	7.16565	-2.48399	5.45956	0.000584	0.00335661	0.0942603
ENSGALG00000048980	16917339	16989485	not available	lncRNA	7.17384	-2.17177	5.79548	0.000394095	0.00260107	0.423418
ENSGALG00000053024	73696019	73778074	not available	lncRNA	7.18069	-1.75557	4.36468	0.00234791	0.0084865	-1.10197
ENSGALG00000049555	105165598	105224430	not available	lncRNA	7.21256	-1.13955	4.83939	0.00125741	0.00552055	-0.532947
ENSGALG00000049043	51461028	51563741	not available	lncRNA	7.23555	-2.78258	3.69515	0.00599202	0.0166889	-1.94565
ENSGALG00000049055	6757615	7155937	not available	lncRNA	7.24305	-1.94588	4.26995	0.00267008	0.00926284	-1.21848
ENSGALG00000051794	17185736	17362917	not available	lncRNA	7.25121	-1.27976	5.24106	0.000760473	0.00397837	-0.0866397
ENSGALG00000046935	67008581	67019033	not available	lncRNA	7.30658	-2.099	6.24056	0.000239355	0.00191589	0.867733
ENSGALG00000049496	141692060	141783943	not available	lncRNA	7.30787	-1.43299	4.80953	0.00130651	0.00566994	-0.5734
ENSGALG00000055051	12604808	12736096	not available	lncRNA	7.30803	-1.35861	4.21685	0.00287128	0.00974191	-1.28496
ENSGALG00000053212	105989984	106026816	not available	lncRNA	7.31714	-2.26825	4.65935	0.00158723	0.00648513	-0.753756
ENSGALG00000048756	87061893	87150112	not available	lncRNA	7.32633	-1.68	5.60106	0.000493932	0.00302089	0.269296
ENSGALG00000049233	6307952	6496954	not available	lncRNA	7.32864	-1.89697	4.88651	0.00118395	0.00531417	-0.491144
ENSGALG00000054519	9106998	9187535	not available	lncRNA	7.3492	-2.17165	5.68571	0.000447408	0.00282743	0.328487
ENSGALG00000051709	5430787	5570374	not available	lncRNA	7.36472	-2.4207	5.04724	0.000966531	0.00467608	-0.327184
ENSGALG00000052755	86696581	86851882	not available	lncRNA	7.36693	-1.73473	4.78579	0.00134704	0.00576729	-0.602416
ENSGALG00000052185	41215834	41276248	not available	lncRNA	7.39388	-2.04355	4.71514	0.00147596	0.00615397	-0.686336
ENSGALG00000047586	21375203	21406692	not available	lncRNA	7.39494	-1.75327	8.16857	3.57e-05	0.000731306	2.35306
ENSGALG00000049590	104432365	104534440	not available	lncRNA	7.39904	-2.39087	4.70308	0.00149927	0.0062193	-0.705784
ENSGALG00000047881	4265609	4417927	not available	lncRNA	7.40012	-1.52759	5.21239	0.000787667	0.00406703	-0.126248
ENSGALG00000053503	42292580	42342042	not available	lncRNA	7.42411	-2.76904	4.99264	0.00103508	0.00487339	-0.389683
ENSGALG00000052905	42792057	42934679	not available	lncRNA	7.42798	-1.97608	3.77029	0.00537668	0.0153931	-1.85654
ENSGALG00000047969	147995622	147999097	not available	lncRNA	7.43219	-2.529	8.4644	2.75e-05	0.000655326	2.46172
ENSGALG00000051322	70836459	70857252	not available	lncRNA	7.43393	-1.96601	6.47146	0.00018658	0.00167679	1.05791
ENSGALG00000047213	6683618	6773352	not available	lncRNA	7.4466	-2.63299	4.47501	0.00202471	0.00764231	-0.971651
ENSGALG00000052996	4291786	4337571	not available	lncRNA	7.4694	-2.60103	4.25459	0.00272667	0.0094124	-1.23809
ENSGALG00000047546	94789148	94905369	not available	lncRNA	7.50077	-1.97015	4.77199	0.00137123	0.00582263	-0.623675
ENSGALG00000054254	5424130	5560619	not available	lncRNA	7.52302	-2.33147	4.54849	0.00183636	0.00714764	-0.883658
ENSGALG00000052279	99228547	99343608	not available	lncRNA	7.52329	-2.30782	4.16825	0.00306986	0.0102101	-1.34458
ENSGALG00000036204	72293898	72433758	not available	lncRNA	7.54702	-0.624392	5.66615	0.000457714	0.00286813	0.392015
ENSGALG00000049250	5642152	5796927	not available	lncRNA	7.58486	-2.0982	5.69155	0.000444379	0.00281606	0.347975
ENSGALG00000047983	185849508	185992637	not available	lncRNA	7.6214	-2.03608	5.01962	0.00100057	0.00477721	-0.341746
ENSGALG00000052505	4284756	4481154	not available	lncRNA	7.65301	-2.19861	4.77383	0.00136798	0.00581449	-0.620192
ENSGALG00000050348	13114652	13281703	not available	lncRNA	7.66697	-0.508539	6.66666	0.000151892	0.00148589	1.3191
ENSGALG00000050963	95656090	95696971	not available	lncRNA	7.70595	-2.3615	4.59265	0.00173238	0.0068677	-0.830237
ENSGALG00000049441	5958206	5999104	not available	lncRNA	7.73853	-1.82736	6.43334	0.000194328	0.00171664	1.05142
ENSGALG00000047288	2506410	2586822	not available	lncRNA	7.75307	-2.127	5.19963	0.000800109	0.00410667	-0.148451
ENSGALG00000047739	12304536	12329922	not available	lncRNA	7.78038	-1.33088	8.77065	2.12e-05	0.000611884	2.74198
ENSGALG00000050832	97342379	97479599	not available	lncRNA	7.7844	-1.83366	5.87223	0.000360977	0.00245343	0.542321
ENSGALG00000054606	67258854	67338731	not available	lncRNA	7.84321	-1.5904	4.87357	0.00120364	0.00536156	-0.496664
ENSGALG00000050318	738324	795175	not available	lncRNA	7.93054	-0.0446948	3.76793	0.00539492	0.0154289	-1.89594
ENSGALG00000048191	11515298	11529042	not available	lncRNA	8.01166	-2.57417	5.74266	0.000418821	0.00271152	0.412236
ENSGALG00000034498	9712482	9714009	not available	lncRNA	8.02494	0.817801	6.39718	0.000202007	0.00175779	1.16371
ENSGALG00000045550	60769420	60787695	not available	lncRNA	8.02813	-2.95708	10.3339	6.22e-06	0.000432412	3.36587
ENSGALG00000046053	74228940	74252285	not available	lncRNA	8.12351	-1.80542	7.83298	4.84e-05	0.000850155	2.14313
ENSGALG00000051354	88927812	89141033	not available	lncRNA	8.13487	-1.815	5.60703	0.000490479	0.00300811	0.289068
ENSGALG00000049611	9672105	9840226	not available	lncRNA	8.23851	-1.74967	4.23669	0.00279424	0.00955081	-1.26052
ENSGALG00000049099	52426351	52462820	not available	lncRNA	8.30642	0.713788	6.11374	0.000275201	0.0020759	0.902737
ENSGALG00000051104	15795525	15799585	not available	lncRNA	8.40206	-1.38548	7.88031	4.63e-05	0.000839477	2.23218
ENSGALG00000041228	21380392	21382596	SELENOP2	lncRNA	8.47014	2.17473	8.07137	3.9e-05	0.000764751	2.78222
ENSGALG00000035027	136264468	136266080	not available	lncRNA	8.51086	-1.75663	4.63181	0.00164551	0.00664364	-0.776579
ENSGALG00000051186	135815461	136072684	not available	lncRNA	8.62977	-0.50192	5.7687	0.000406422	0.00264879	0.483991
ENSGALG00000047670	136273711	136276075	not available	lncRNA	8.63	-0.99634	7.46143	6.86e-05	0.000981085	1.94706
ENSGALG00000054182	136223868	136229368	not available	lncRNA	8.72533	-3.13408	3.18531	0.012748	0.029682	-2.6772
ENSGALG00000038755	3716519	3728552	not available	lncRNA	8.96682	-2.01314	4.74245	0.0014246	0.00599607	-0.645147
ENSGALG00000050068	1133830	1155877	not available	lncRNA	9.24432	-2.04414	4.9491	0.00109353	0.00504234	-0.407424
ENSGALG00000034564	72057277	72120770	not available	lncRNA	9.26856	-0.47469	6.4201	0.000197101	0.00172968	1.10549
ENSGALG00000052193	119154239	119156200	not available	lncRNA	9.2845	-3.05469	5.52428	0.000540749	0.0031974	0.209968
ENSGALG00000044563	60663413	60667091	not available	lncRNA	9.5497	-2.89755	6.23519	0.000240763	0.00192087	0.906766
ENSGALG00000049539	955	7991	not available	lncRNA	9.76212	-0.908987	3.38345	0.00946945	0.0234918	-2.42052

## Sheet: Table S3
© 2000-2020 QIAGEN. All rights reserved.
Ingenuity Canonical Pathways	-log(p-value)	Ratio	z-score	Downregulated	No change	Upregulated	No overlap with dataset	Molecules
Synaptogenesis Signaling Pathway	19	0.41	5.975	26/312 (8%)	0/312 (0%)	102/312 (33%)	184/312 (59%)	ACTR3,ADCY1,ADCY2,ADCY7,ADCY8,AKT3,AP2A2,AP2B1,AP2M1,ARHGEF7,ARPC1B,ARPC3,ARPC4,ARPC5,CACNA1B,CACNB4,CAMK2A,CAMK2B,CAMK2G,CAMK4,CDH10,CDH12,CDH13,CDH18,CDH19,CDH20,CDH22,CDH23,CDH3,CDH4,CDH6,CDH7,CDH8,CDH9,CHN1,CNTNAP1,CNTNAP2,COMP,CPLX1,CPLX2,CPLX3,CREB1,CREB5,DAB1,DNAJC5,EFNA5,EPHA10,EPHA3,EPHA5,FARP1,FGR,GRIA1,GRIA2,GRIA3,GRIA4,GRIN1,GRIN2A,GRIN2B,GRM1,GRM3,GRM4,GRM5,GRM7,GRM8,HCK,HSPA8,ITPR1,…
CREB Signaling in Neurons	16.5	0.444	2.954	25/207 (12%)	0/207 (0%)	67/207 (32%)	115/207 (56%)	ADCY1,ADCY2,ADCY7,ADCY8,AKT3,CACNA1B,CACNA1C,CACNA1D,CACNA1E,CACNA1G,CACNA1I,CACNA2D3,CACNB2,CACNB4,CACNG2,CACNG3,CACNG5,CAMK2A,CAMK2B,CAMK2G,CAMK4,CREB1,CREB5,GNA11,GNAI2,GNAL,GNAO1,GNAQ,GNB1,GNB1L,GNG10,GNG12,GNG4,GNG5,GRIA1,GRIA2,GRIA3,GRIA4,GRID1,GRID2,GRIK1,GRIK2,GRIK3,GRIK4,GRIN1,GRIN2A,GRIN2B,GRM1,GRM3,GRM4,GRM5,GRM7,GRM8,ITPR1,ITPR3,MAPK1,PDIA3,PIK3C2G,PIK3C3,PIK3CA,PIK3CD,PIK3R1,PIK3R2,P…
EIF2 Signaling	15.9	0.429	-4.543	81/224 (36%)	0/224 (0%)	15/224 (7%)	128/224 (57%)	ACTA1,ACTA2,ACTB,ACTG2,AGO3,AKT3,ATF3,BCL2,CCND1,EIF1,EIF2AK1,EIF2AK2,EIF2S3,EIF3D,EIF3E,EIF3F,EIF3H,EIF3M,EIF4A2,HNRNPA1,MAPK1,MYC,PABPC1,PIK3C2G,PIK3C3,PIK3CA,PIK3CD,PIK3R1,PIK3R2,PIK3R3,PIK3R5,PIK3R6,PPP1CB,PTBP1,RASD1,RASD2,RPL10A,RPL11,RPL12,RPL13,RPL14,RPL15,RPL18A,RPL19,RPL21,RPL22,Rpl22l1,RPL23,RPL24,RPL26L1,RPL27,RPL27A,RPL29,RPL3,RPL30,RPL32,RPL35,RPL35A,RPL36A,RPL38,RPL39,RPL4,RPL5,RPL…
Signaling by Rho Family GTPases	15	0.41	2.305	38/244 (16%)	0/244 (0%)	62/244 (25%)	144/244 (59%)	ACTA1,ACTA2,ACTB,ACTG2,ACTR3,ARHGEF10,ARHGEF11,ARHGEF17,ARHGEF3,ARHGEF6,ARHGEF7,ARHGEF9,ARPC1B,ARPC3,ARPC4,ARPC5,CDC42EP1,CDC42EP4,CDH10,CDH12,CDH13,CDH18,CDH19,CDH20,CDH22,CDH23,CDH3,CDH4,CDH6,CDH7,CDH8,CDH9,CFL2,CIT,CYBB,CYFIP1,EZR,FNBP1,GFAP,GNA11,GNAI2,GNAL,GNAO1,GNAQ,GNB1,GNB1L,GNG10,GNG12,GNG4,GNG5,ITGA3,ITGA4,LIMK2,MAP3K9,MAPK1,MAPK10,MYL4,MYL9,NCF1,NEDD4,NFKB1,NOX1,NOX3,PAK4,PAK5,PARD3,PI…
Neuropathic Pain Signaling In Dorsal Horn Neurons	14.1	0.535	2.994	16/101 (16%)	0/101 (0%)	38/101 (38%)	47/101 (47%)	CAMK2A,CAMK2B,CAMK2G,CAMK4,CREB1,GPR37,GRIA1,GRIA2,GRIA3,GRIA4,GRIN1,GRIN2A,GRIN2B,GRM1,GRM3,GRM4,GRM5,GRM7,GRM8,ITPR1,ITPR3,KCNH2,KCNQ3,MAPK1,NTRK2,PDIA3,PIK3C2G,PIK3C3,PIK3CA,PIK3CD,PIK3R1,PIK3R2,PIK3R3,PIK3R5,PIK3R6,PLCB1,PLCB2,PLCD1,PLCD3,PLCD4,PLCE1,PLCG1,PLCG2,PLCH1,PLCH2,PLCL2,PLCZ1,PRKAR2B,PRKCA,PRKCB,PRKCD,PRKCE,PRKCH,PRKD3
RhoGDI Signaling	12.3	0.422	-2.177	27/180 (15%)	0/180 (0%)	49/180 (27%)	104/180 (58%)	ACTA1,ACTA2,ACTB,ACTG2,ACTR3,ARHGAP1,ARHGAP12,ARHGAP35,ARHGAP5,ARHGAP6,ARHGDIB,ARHGEF10,ARHGEF11,ARHGEF17,ARHGEF3,ARHGEF6,ARHGEF7,ARHGEF9,ARPC1B,ARPC3,ARPC4,ARPC5,CDH10,CDH12,CDH13,CDH18,CDH19,CDH20,CDH22,CDH23,CDH3,CDH4,CDH6,CDH7,CDH8,CDH9,CFL2,DGKZ,DLC1,ESR1,EZR,FNBP1,GNA11,GNAI2,GNAL,GNAO1,GNAQ,GNB1,GNB1L,GNG10,GNG12,GNG4,GNG5,GRIP1,ITGA3,ITGA4,LIMK2,MYL4,MYL9,PAK4,PAK5,PI4KA,PIKFYVE,PIP4K2B,P…
Endocannabinoid Neuronal Synapse Pathway	12.2	0.469	3.939	11/128 (9%)	0/128 (0%)	49/128 (38%)	68/128 (53%)	ADCY1,ADCY2,ADCY7,ADCY8,CACNA1B,CACNA1C,CACNA1D,CACNA1E,CACNA1G,CACNA1I,CACNA2D3,CACNB2,CACNB4,CACNG2,CACNG3,CACNG5,CHP1,CNR1,DAGLA,FAAH,GNA11,GNAI2,GNAL,GNAO1,GNAQ,GNB1,GNG5,GRIA1,GRIA2,GRIA3,GRIA4,GRIN1,GRIN2A,GRIN2B,GRM1,GRM5,ITPR1,KCNJ6,MAPK1,MAPK10,MAPK6,MGLL,NAPEPLD,PDIA3,PLCB1,PLCB2,PLCD1,PLCD3,PLCD4,PLCE1,PLCG1,PLCG2,PLCH1,PLCH2,PLCL2,PLCZ1,PPP3CA,PRKAR2B,PTGS2,RIMS1
Gαq Signaling	10.6	0.418	0	31/158 (20%)	0/158 (0%)	35/158 (22%)	92/158 (58%)	AGTR1,AKT3,BTK,CALCR,CAMK4,CHP1,CHRM3,CSK,FNBP1,GNA11,GNAQ,GNB1,GNB1L,GNG10,GNG12,GNG4,GNG5,GPLD1,GRK2,GRM1,GRM5,IKBKB,IKBKE,ITPR1,ITPR3,MAPK1,NAPEPLD,NFATC2,NFATC3,NFKB1,NFKBIA,NFKBIE,PIK3C2G,PIK3C3,PIK3CA,PIK3CD,PIK3R1,PIK3R2,PIK3R3,PIK3R5,PIK3R6,PLCB1,PLCB2,PLCG1,PLCG2,PLD1,PLD4,PLD5,PPP3CA,PRKCA,PRKCB,PRKCD,PRKCE,PRKCH,PRKD3,PTK2B,RAC2,RAC3,RGS16,RGS4,RGS7,RHOB,RHOBTB1,RHOF,RHOU,RND2
Axonal Guidance Signaling	10.3	0.312	#NUM!	49/484 (10%)	0/484 (0%)	102/484 (21%)	333/484 (69%)	ABL1,ABLIM1,ABLIM2,ACE,ACTR3,ADAM10,ADAM11,ADAM12,ADAM22,ADAM23,ADAM28,ADAM33,ADAMTS12,ADAMTS17,ADAMTS18,ADAMTS19,ADAMTS20,ADAMTS6,AKT3,ARHGEF11,ARHGEF6,ARHGEF7,ARPC1B,ARPC3,ARPC4,ARPC5,BCAR1,BMP4,BMP5,BMP6,CFL2,CHP1,CXCR4,DOCK1,DPYSL2,ECE2,EFNA5,EGF,EPHA10,EPHA3,EPHA5,FES,FZD3,FZD4,FZD9,GIT1,GLI3,GLIS1,GNA11,GNAI2,GNAL,GNAO1,GNAQ,GNB1,GNB1L,GNG10,GNG12,GNG4,GNG5,ITGA3,ITGA4,ITSN1,KALRN,KLC1,LIMK…
mTOR Signaling	10.2	0.381	-1.206	50/210 (24%)	0/210 (0%)	30/210 (14%)	130/210 (62%)	AKT3,ATG13,DGKZ,EIF3D,EIF3E,EIF3F,EIF3H,EIF3M,EIF4A2,FNBP1,GNB1L,GPLD1,HIF1A,MAPK1,NAPEPLD,PDGFC,PIK3C2G,PIK3C3,PIK3CA,PIK3CD,PIK3R1,PIK3R2,PIK3R3,PIK3R5,PIK3R6,PLD1,PLD4,PLD5,PPM1J,PPP2CB,PPP2R2B,PPP2R2C,PPP2R3B,PRKAB1,PRKAB2,PRKCA,PRKCB,PRKCD,PRKCE,PRKCH,PRKD3,PRR5,PRR5L,PTPA,RAC2,RAC3,RASD1,RASD2,RHOB,RHOBTB1,RHOF,RHOU,RND2,RPS10,RPS11,RPS12,RPS13,RPS14,RPS15,RPS15A,RPS16,RPS17,RPS2,RPS20,RPS2…
Thrombin Signaling	10	0.38	-0.128	34/208 (16%)	0/208 (0%)	45/208 (22%)	129/208 (62%)	ADCY1,ADCY2,ADCY7,ADCY8,AKT3,ARHGEF10,ARHGEF11,ARHGEF3,ARHGEF6,ARHGEF9,CAMK2A,CAMK2B,CAMK2G,CAMK4,CREB1,EGF,F2R,FNBP1,GATA2,GATA3,GNA11,GNAI2,GNAL,GNAO1,GNAQ,GNB1,GNB1L,GNG10,GNG12,GNG4,GNG5,IKBKB,ITPR1,ITPR3,MAPK1,MPRIP,MYL4,MYL9,NFKB1,PDIA3,PIK3C2G,PIK3C3,PIK3CA,PIK3CD,PIK3R1,PIK3R2,PIK3R3,PIK3R5,PIK3R6,PLCB1,PLCB2,PLCD1,PLCD3,PLCD4,PLCE1,PLCG1,PLCG2,PLCH1,PLCH2,PLCL2,PLCZ1,PPP1CB,PRKCA,PRKCB,P…
Opioid Signaling Pathway	9.77	0.36	2.804	29/247 (12%)	0/247 (0%)	60/247 (24%)	158/247 (64%)	ADCY1,ADCY2,ADCY7,ADCY8,AKT3,AP2A2,AP2B1,AP2M1,BLK,CACNA1B,CACNA1C,CACNA1D,CACNA1E,CACNA1G,CACNA1I,CACNA2D3,CACNB2,CACNB4,CACNG2,CACNG3,CACNG5,CAMK2A,CAMK2B,CAMK2G,CAMK4,CLTA,CLTC,CLTCL1,CREB1,CREB5,FGR,FRK,GNAI2,GNAL,GNAO1,GNB1,GNG5,GRIN1,GRIN2A,GRIN2B,GRK2,GRK4,GRK5,GRK6,HCK,ITPR1,ITPR3,KCNJ6,MAPK1,MAPK6,MYC,NFKB1,NFKBIA,PDE1A,PDE1B,PDK1,PIK3C2G,PLCB1,PPP3CA,PRKAR2B,PRKCA,PRKCB,PRKCD,PRKCE,PRKC…
GABA Receptor Signaling	9.55	0.474	#NUM!	2/95 (2%)	0/95 (0%)	43/95 (45%)	50/95 (53%)	ABAT,ADCY1,ADCY2,ADCY7,ADCY8,ALDH5A1,ALDH9A1,AP2A2,AP2B1,AP2M1,CACNA1B,CACNA1C,CACNA1D,CACNA1E,CACNA1G,CACNA1I,CACNA2D3,CACNB2,CACNB4,CACNG2,CACNG3,CACNG5,DNM1,GABBR2,GABRA1,GABRA2,GABRA3,GABRA4,GABRA5,GABRB1,GABRB2,GABRB3,GABRG1,GABRG2,GAD1,GAD2,GPHN,GPR37,KCNH2,KCNQ3,NSF,RPS27A,SLC32A1,SLC6A11,SLC6A13
PKCθ Signaling in T Lymphocytes	9.52	0.406	-2.714	34/155 (22%)	0/155 (0%)	29/155 (19%)	92/155 (59%)	CACNA1B,CACNA1C,CACNA1D,CACNA1E,CACNA1G,CACNA1I,CACNA2D3,CACNB2,CACNB4,CACNG2,CACNG3,CACNG5,CAMK2A,CAMK2B,CAMK2G,CARD11,CD247,CD28,CD3D,CD3E,CD4,CHP1,GRAP2,HLA-A,HLA-DRA,IKBKB,IKBKE,LCP2,MALT1,MAP3K1,MAP3K13,MAP3K15,MAP3K3,MAP3K4,MAP3K6,MAP3K8,MAP3K9,MAPK1,NFAT5,NFATC2,NFATC3,NFKB1,NFKBIA,NFKBIE,PIK3C2G,PIK3C3,PIK3CA,PIK3CD,PIK3R1,PIK3R2,PIK3R3,PIK3R5,PIK3R6,PLCG1,PLCG2,PPP3CA,RAC2,RAC3,RASD1,RAS…
Endothelin-1 Signaling	9.38	0.383	-0.246	32/188 (17%)	0/188 (0%)	40/188 (21%)	116/188 (62%)	ABHD3,ADCY1,ADCY2,ADCY7,ADCY8,CASP1,CASP2,CASP3,CASP8,CASP9,ECE1,ECE2,EDNRB,GAB1,GNA11,GNAI2,GNAL,GNAO1,GNAQ,GPLD1,Gucy1b2,ITPR1,ITPR3,MAPK1,MAPK10,MAPK6,MYC,NAPEPLD,PDIA3,PIK3C2G,PIK3C3,PIK3CA,PIK3CD,PIK3R1,PIK3R2,PIK3R3,PIK3R5,PIK3R6,PLA2G10,PLA2R1,PLAAT1,PLCB1,PLCB2,PLCD1,PLCD3,PLCD4,PLCE1,PLCG1,PLCG2,PLCH1,PLCH2,PLCL2,PLCZ1,PLD1,PLD4,PLD5,PNPLA8,PRKCA,PRKCB,PRKCD,PRKCE,PRKCH,PRKD3,PTGS1,PTGS2…
Glutamate Receptor Signaling	9.35	0.561	3.153	3/57 (5%)	0/57 (0%)	29/57 (51%)	25/57 (44%)	CAMK4,GLS,GLUL,GNB1,GNG5,GRIA1,GRIA2,GRIA3,GRIA4,GRID1,GRID2,GRIK1,GRIK2,GRIK3,GRIK4,GRIN1,GRIN2A,GRIN2B,GRIP1,GRM1,GRM3,GRM4,GRM5,GRM7,GRM8,HOMER1,HOMER3,PICK1,SLC17A6,SLC1A2,SLC1A3,SLC38A1
Synaptic Long Term Potentiation	9.32	0.426	2.661	14/129 (11%)	0/129 (0%)	41/129 (32%)	74/129 (57%)	ADCY1,ADCY8,CACNA1C,CAMK2A,CAMK2B,CAMK2G,CAMK4,CHP1,CREB1,CREB5,GNA11,GNAQ,GRIA1,GRIA2,GRIA3,GRIA4,GRIN1,GRIN2A,GRIN2B,GRM1,GRM3,GRM4,GRM5,GRM7,GRM8,ITPR1,ITPR3,MAPK1,PDIA3,PLCB1,PLCB2,PLCD1,PLCD3,PLCD4,PLCE1,PLCG1,PLCG2,PLCH1,PLCH2,PLCL2,PLCZ1,PPP1CB,PPP1R7,PPP3CA,PRKAR2B,PRKCA,PRKCB,PRKCD,PRKCE,PRKCH,PRKD3,RASD1,RASD2,RPS6KA1,RRAS2
Gap Junction Signaling	9.06	0.374	#NUM!	28/198 (14%)	0/198 (0%)	46/198 (23%)	124/198 (63%)	ACTA1,ACTA2,ACTB,ACTG2,ADCY1,ADCY2,ADCY7,ADCY8,AKT3,CSNK1G2,CTH,EGF,GAD1,GJA1,GJA4,GNAI2,GNAQ,GRIA1,GRIA2,GRIA3,GRIA4,GRIK1,GRIK2,GRIK3,Gucy1b2,ITPR1,ITPR3,LPAR1,MAPK1,NPR2,PDIA3,PIK3C2G,PIK3C3,PIK3CA,PIK3CD,PIK3R1,PIK3R2,PIK3R3,PIK3R5,PIK3R6,PLCB1,PLCB2,PLCD1,PLCD3,PLCD4,PLCE1,PLCG1,PLCG2,PLCH1,PLCH2,PLCL2,PLCZ1,PPP3CA,PRKAR2B,PRKCA,PRKCB,PRKCD,PRKCE,PRKCH,PRKD3,PRKG2,RASD1,RASD2,RRAS2,SP3,TJP1,…
Insulin Secretion Signaling Pathway	9.02	0.354	1.746	34/243 (14%)	0/243 (0%)	52/243 (21%)	157/243 (65%)	ADCY1,ADCY2,ADCY7,ADCY8,AGO3,CACNA1C,CACNA1D,CACNA1E,CACNA1G,CAMK2A,CAMK2B,CAMK2G,CCK,CHRM3,CLCN3,CPE,CREB1,CREB5,EIF1,EIF2S3,EIF4A2,FGR,GNA11,GNAQ,HCK,ITPR1,ITPR3,KLF11,MAPK1,NALCN,NAPB,NSF,PABPC1,PCSK1,PDHB,PDHX,PDIA3,PIK3C2G,PIK3C3,PIK3CA,PIK3CD,PIK3R1,PIK3R2,PIK3R3,PIK3R5,PIK3R6,PLCB1,PLCB2,PLCD1,PLCD3,PLCD4,PLCE1,PLCG1,PLCG2,PLCH1,PLCH2,PLCL2,PLCZ1,PRKAR2B,PRKCA,PRKCB,PRKCD,PRKCE,PRKCH,PRKD3…
PI3K Signaling in B Lymphocytes	9	0.413	-1.26	34/138 (25%)	0/138 (0%)	23/138 (17%)	81/138 (59%)	ABL1,AKT3,ATF3,BLK,BLNK,BTK,C3,CAMK2A,CAMK2B,CAMK2G,CAMK4,CD40,CD79B,CHP1,CREB1,DAPP1,FOXO3,IKBKB,IKBKE,INPP5D,ITPR1,ITPR3,MALT1,MAPK1,NFAT5,NFATC2,NFATC3,NFKB1,NFKBIA,NFKBIE,PDIA3,PIK3AP1,PIK3CA,PIK3CD,PIK3R1,PIK3R2,PLCB1,PLCB2,PLCD1,PLCD3,PLCD4,PLCE1,PLCG1,PLCG2,PLCH1,PLCH2,PLCL2,PLCZ1,PLEKHA1,PLEKHA2,PPP3CA,PRKCB,RASD1,RASD2,RRAS2,SYK,VAV3
Synaptic Long Term Depression	8.83	0.376	2.954	15/189 (8%)	0/189 (0%)	56/189 (30%)	118/189 (62%)	ABHD3,CACNA1B,CACNA1C,CACNA1D,CACNA1E,CACNA1G,CACNA1I,CACNA2D3,CACNB2,CACNB4,CACNG2,CACNG3,CACNG5,CTH,GAD1,GNA11,GNAI2,GNAL,GNAO1,GNAQ,GRIA1,GRIA2,GRIA3,GRIA4,GRID1,GRID2,GRM1,GRM3,GRM4,GRM5,GRM7,GRM8,Gucy1b2,ITPR1,ITPR3,MAPK1,NPR2,PDIA3,PLA2G10,PLA2R1,PLAAT1,PLCB1,PLCB2,PLCD1,PLCD3,PLCD4,PLCE1,PLCG1,PLCG2,PLCH1,PLCH2,PLCL2,PLCZ1,PNPLA8,PPM1J,PPP2CB,PPP2R2B,PPP2R2C,PPP2R3B,PRKCA,PRKCB,PRKCD,PRKCE…
Apelin Cardiomyocyte Signaling Pathway	8.82	0.455	0.469	20/99 (20%)	0/99 (0%)	25/99 (25%)	54/99 (55%)	AKT3,ARNT,ATP2A3,GNA11,GNAI2,HIF1A,ITPR1,MAPK1,MAPK10,MAPK6,MYL4,MYL9,PDIA3,PIK3C2G,PIK3C3,PIK3CA,PIK3CD,PIK3R1,PIK3R2,PIK3R3,PIK3R5,PIK3R6,PLCB1,PLCB2,PLCD1,PLCD3,PLCD4,PLCE1,PLCG1,PLCG2,PLCH1,PLCH2,PLCL2,PLCZ1,PRKCA,PRKCB,PRKCD,PRKCE,PRKCH,PRKD3,SLC8A1,SLC8A3,SLC9A2,SLC9A5,SLC9A8
p70S6K Signaling	8.81	0.419	-0.849	22/129 (17%)	0/129 (0%)	32/129 (25%)	75/129 (58%)	AGT,AGTR1,AKT3,BTK,CD79B,F2R,GNAI2,GNAQ,IL2RG,MAPK1,MAPT,PDIA3,PIK3C2G,PIK3C3,PIK3CA,PIK3CD,PIK3R1,PIK3R2,PIK3R3,PIK3R5,PIK3R6,PLCB1,PLCB2,PLCD1,PLCD3,PLCD4,PLCE1,PLCG1,PLCG2,PLCH1,PLCH2,PLCL2,PLCZ1,PLD1,PPM1J,PPP2CB,PPP2R2B,PPP2R2C,PPP2R3B,PRKCA,PRKCB,PRKCD,PRKCE,PRKCH,PRKD3,PTPA,RASD1,RASD2,RPS6,RRAS2,SHC1,SYK,YWHAE,YWHAG
G-Protein Coupled Receptor Signaling	8.81	0.342	#NUM!	33/272 (12%)	0/272 (0%)	60/272 (22%)	179/272 (66%)	ADCY1,ADCY2,ADCY7,ADCY8,ADORA2A,ADORA2B,AGTR1,AKT3,CALCR,CAMK2A,CAMK2B,CAMK2G,CAMK4,CCR4,CHRM3,CNR1,CREB1,CREB5,DRD4,DUSP1,DUSP6,GABBR2,GNA11,GNAI2,GNAL,GNAO1,GNAQ,GRK2,GRK4,GRM1,GRM3,GRM4,GRM5,GRM7,GRM8,HRH2,HTR1B,IKBKB,IKBKE,LPAR1,MAP3K8,MAPK1,MPPED2,NAPEPLD,NFKB1,NFKBIA,NFKBIE,PDE11A,PDE1A,PDE1B,PDE3A,PDE3B,PDE4D,PDE5A,PDE6B,PDE6D,PDE6G,PDE8A,PDE8B,PDE9A,PIK3C2G,PIK3C3,PIK3CA,PIK3CD,PIK3R1,PIK…
P2Y Purigenic Receptor Signaling Pathway	8.61	0.417	0.885	23/127 (18%)	0/127 (0%)	30/127 (24%)	74/127 (58%)	ADCY1,ADCY2,ADCY7,ADCY8,AKT3,CREB1,CREB5,GNAI2,GNAQ,GNB1,GNB1L,GNG10,GNG12,GNG4,GNG5,ITGB3,MAPK1,MYC,NFKB1,P2RY1,P2RY4,PDIA3,PIK3C2G,PIK3C3,PIK3CA,PIK3CD,PIK3R1,PIK3R2,PIK3R3,PIK3R5,PIK3R6,PLCB1,PLCB2,PLCD1,PLCD3,PLCD4,PLCE1,PLCG1,PLCG2,PLCH1,PLCH2,PLCL2,PLCZ1,PRKAR2B,PRKCA,PRKCB,PRKCD,PRKCE,PRKCH,PRKD3,RASD1,RASD2,RRAS2
Amyotrophic Lateral Sclerosis Signaling	8.61	0.454	1.622	9/97 (9%)	0/97 (0%)	35/97 (36%)	53/97 (55%)	AKT3,APAF1,BCL2,BCL2L1,BIRC2,CACNA1C,CACNA1D,CACNA1E,CAPN1,CASP1,CASP3,CASP9,GLUL,GPX1,GRIA1,GRIA2,GRIA3,GRIA4,GRID1,GRID2,GRIK1,GRIK2,GRIK3,GRIK4,GRIN1,GRIN2A,GRIN2B,HECW1,NEFH,PDGFC,PIK3C2G,PIK3C3,PIK3CA,PIK3CD,PIK3R1,PIK3R2,PIK3R3,PIK3R5,PIK3R6,PPP3CA,RAB5B,RAB5C,SLC1A2,SOD1
Fcγ Receptor-mediated Phagocytosis in Macrophages and Monocytes	8.56	0.457	-1.543	25/94 (27%)	0/94 (0%)	18/94 (19%)	51/94 (54%)	ACTA1,ACTA2,ACTB,ACTG2,ACTR3,AKT3,ARPC1B,ARPC3,ARPC4,ARPC5,DGKB,DOCK1,EZR,FGR,GAB2,GPLD1,HCK,INPP5D,LCP2,MAPK1,NAPEPLD,NCF1,PIK3C2G,PIK3R1,PIK3R2,PIK3R3,PLCG1,PLD1,PLD4,PLD5,PRKCA,PRKCB,PRKCD,PRKCE,PRKCH,PRKD3,PTK2B,RAB11B,RAC2,RAC3,SYK,VAV3,YES1
GPCR-Mediated Nutrient Sensing in Enteroendocrine Cells	8.31	0.429	2.887	15/112 (13%)	0/112 (0%)	33/112 (29%)	64/112 (57%)	ADCY1,ADCY2,ADCY7,ADCY8,CACNA1B,CACNA1C,CACNA1D,CACNA1E,CACNA1G,CACNA1I,CACNA2D3,CACNB2,CACNB4,CACNG2,CACNG3,CACNG5,CCK,GNA11,GNAI2,GNAQ,GNG10,GNG12,GNG4,GNG5,ITPR1,ITPR3,LPAR5,PDIA3,PLCB1,PLCB2,PLCD1,PLCD3,PLCD4,PLCE1,PLCG1,PLCG2,PLCH1,PLCH2,PLCL2,PLCZ1,PRKAR2B,PRKCA,PRKCB,PRKCD,PRKCE,PRKCH,PRKD3,RAPGEF4
RhoA Signaling	8.2	0.415	-0.429	20/123 (16%)	0/123 (0%)	31/123 (25%)	72/123 (59%)	ABL2,ACTA1,ACTA2,ACTB,ACTG2,ACTR3,ANLN,ARHGAP1,ARHGAP12,ARHGAP35,ARHGAP5,ARHGAP6,ARHGEF11,ARPC1B,ARPC3,ARPC4,ARPC5,CDC42EP1,CDC42EP4,CFL2,CIT,DLC1,EZR,LIMK2,LPAR1,LPAR3,LPAR5,MPRIP,MYL4,MYL9,NEDD4,NGEF,PFN2,PI4KA,PIKFYVE,PIP4K2B,PIP5K1B,PLD1,PPP1CB,PTK2B,RDX,RHPN1,SEPTIN11,SEPTIN12,SEPTIN2,SEPTIN3,SEPTIN4,SEPTIN5,SEPTIN8,SEPTIN9,WASF1
Leptin Signaling in Obesity	8.16	0.486	0.943	12/74 (16%)	0/74 (0%)	24/74 (32%)	38/74 (51%)	ADCY1,ADCY2,ADCY7,ADCY8,AGRP,AKT3,MAPK1,NPY,PDE3A,PDE3B,PDIA3,PIK3C2G,PIK3C3,PIK3CA,PIK3CD,PIK3R1,PIK3R2,PIK3R3,PIK3R5,PIK3R6,PLCB1,PLCB2,PLCD1,PLCD3,PLCD4,PLCE1,PLCG1,PLCG2,PLCH1,PLCH2,PLCL2,PLCZ1,PRKAR2B,PTPN11,SOCS3,STAT3
Role of NFAT in Cardiac Hypertrophy	8.13	0.355	3.2	24/214 (11%)	0/214 (0%)	52/214 (24%)	138/214 (64%)	ADCY1,ADCY2,ADCY7,ADCY8,AKT3,CACNA1B,CACNA1C,CACNA1D,CACNA1E,CACNA1G,CACNA1I,CACNA2D3,CACNB2,CACNB4,CACNG2,CACNG3,CACNG5,CAMK2A,CAMK2B,CAMK2G,CAMK4,CHP1,GNAI2,GNAQ,GNB1,GNB1L,GNG10,GNG12,GNG4,GNG5,HDAC11,HDAC2,HDAC4,HDAC7,IL6ST,ITPR1,ITPR3,MAP3K1,MAPK1,MAPK10,PDIA3,PIK3C2G,PIK3C3,PIK3CA,PIK3CD,PIK3R1,PIK3R2,PIK3R3,PIK3R5,PIK3R6,PLCB1,PLCB2,PLCD1,PLCD3,PLCD4,PLCE1,PLCG1,PLCG2,PLCH1,PLCH2,PLCL2,PLC…
Sphingosine-1-phosphate Signaling	8.07	0.419	1.508	22/117 (19%)	0/117 (0%)	27/117 (23%)	68/117 (58%)	ACER3,ADCY1,ADCY2,ADCY7,ADCY8,AKT3,ASAH1,CASP1,CASP2,CASP3,CASP8,CASP9,FNBP1,GNAI2,GNAQ,MAPK1,PDGFC,PDIA3,PIK3C2G,PIK3C3,PIK3CA,PIK3CD,PIK3R1,PIK3R2,PIK3R3,PIK3R5,PIK3R6,PLCB1,PLCB2,PLCD1,PLCD3,PLCD4,PLCE1,PLCG1,PLCG2,PLCH1,PLCH2,PLCL2,PLCZ1,PTK2B,RAC2,RAC3,RHOB,RHOBTB1,RHOF,RHOU,RND2,S1PR2,S1PR4
Virus Entry via Endocytic Pathways	8.05	0.43	#NUM!	22/107 (21%)	0/107 (0%)	24/107 (22%)	61/107 (57%)	ABL1,ACTA1,ACTA2,ACTB,ACTG2,AP2A2,AP2B1,AP2M1,AP3B1,AP3S1,CLTA,CLTC,CLTCL1,CXADR,DNM1,HLA-A,ITGA3,ITGA4,ITGB2,ITGB3,ITGB4,ITGB8,ITSN1,PIK3C2G,PIK3C3,PIK3CA,PIK3CD,PIK3R1,PIK3R2,PIK3R3,PIK3R5,PIK3R6,PLCG1,PLCG2,PRKCA,PRKCB,PRKCD,PRKCE,PRKCH,PRKD3,RAC2,RAC3,RASD1,RASD2,RRAS2,TFRC
iCOS-iCOSL Signaling in T Helper Cells	7.95	0.423	-1.298	34/111 (31%)	0/111 (0%)	13/111 (12%)	64/111 (58%)	AKT3,CAMK2A,CAMK2B,CAMK2G,CAMK4,CD247,CD28,CD3D,CD3E,CD4,CD40,CD40LG,CHP1,CSK,GAB2,GRAP2,HLA-A,HLA-DRA,IKBKB,IKBKE,IL2RG,INPP5D,ITPR1,ITPR3,LCP2,NFAT5,NFATC2,NFATC3,NFKB1,NFKBIA,NFKBIE,PIK3C2G,PIK3C3,PIK3CA,PIK3CD,PIK3R1,PIK3R2,PIK3R3,PIK3R5,PIK3R6,PLCG1,PLEKHA1,PLEKHA2,PPP3CA,SHC1,TRAT1,ZAP70
Aldosterone Signaling in Epithelial Cells	7.78	0.38	0.316	30/158 (19%)	0/158 (0%)	30/158 (19%)	98/158 (62%)	AHCY,DNAJB13,DNAJB5,DNAJC1,DNAJC12,DNAJC13,DNAJC14,DNAJC27,DNAJC28,DNAJC5,DNAJC6,DNAJC8,DUSP1,HSP90AA1,HSP90AB1,HSPA12A,HSPA2,HSPA8,HSPB7,ICMT,ITPR1,ITPR3,MAPK1,NEDD4,PDIA3,PI4KA,PIK3C2G,PIK3C3,PIK3CA,PIK3CD,PIK3R1,PIK3R2,PIK3R3,PIK3R5,PIK3R6,PIKFYVE,PIP4K2B,PIP5K1B,PLCB1,PLCB2,PLCD1,PLCD3,PLCD4,PLCE1,PLCG1,PLCG2,PLCH1,PLCH2,PLCL2,PLCZ1,PRKCA,PRKCB,PRKCD,PRKCE,PRKCH,PRKD3,SASS6,SCNN1A,SCNN1G,SMO
fMLP Signaling in Neutrophils	7.72	0.414	-1.543	29/116 (25%)	0/116 (0%)	19/116 (16%)	68/116 (59%)	ACTR3,ARPC1B,ARPC3,ARPC4,ARPC5,CAMK4,CHP1,CYBB,GNAI2,GNB1,GNB1L,GNG10,GNG12,GNG4,GNG5,ITPR1,ITPR3,MAPK1,NCF1,NFAT5,NFATC2,NFATC3,NFKB1,NFKBIA,NFKBIE,NOX1,NOX3,PIK3C2G,PIK3C3,PIK3CA,PIK3CD,PIK3R1,PIK3R2,PIK3R3,PIK3R5,PIK3R6,PLCB1,PLCB2,PPP3CA,PRKCA,PRKCB,PRKCD,PRKCE,PRKCH,PRKD3,RASD1,RASD2,RRAS2
14-3-3-mediated Signaling	7.64	0.402	0.801	20/127 (16%)	0/127 (0%)	31/127 (24%)	76/127 (60%)	AKT3,EDC3,GFAP,MAPK1,MAPK10,MAPT,PDIA3,PIK3C2G,PIK3C3,PIK3CA,PIK3CD,PIK3R1,PIK3R2,PIK3R3,PIK3R5,PIK3R6,PLCB1,PLCB2,PLCD1,PLCD3,PLCD4,PLCE1,PLCG1,PLCG2,PLCH1,PLCH2,PLCL2,PLCZ1,PRKCA,PRKCB,PRKCD,PRKCE,PRKCH,PRKD3,RASD1,RASD2,RPS6KA1,RRAS2,SNCA,STRADA,TP73,TUBA1A,TUBA1C,TUBA4A,TUBB1,TUBB2B,TUBB3,TUBB6,VIM,YWHAE,YWHAG
Molecular Mechanisms of Cancer	7.33	0.302	#NUM!	53/391 (14%)	0/391 (0%)	65/391 (17%)	273/391 (70%)	ABL1,ADCY1,ADCY2,ADCY7,ADCY8,AKT3,APAF1,APC,ARHGEF10,ARHGEF11,ARHGEF17,ARHGEF3,ARHGEF6,ARHGEF7,ARHGEF9,ATR,BCL2,BCL2L1,BIRC2,BMP4,BMP5,BMP6,BMPR1A,BMPR1B,BRCA1,CAMK2A,CAMK2B,CAMK2G,CASP3,CASP8,CASP9,CCND1,CCND2,CCND3,CCNE2,CDK1,CDK17,CDK2,CDK6,CDKN2C,CHEK1,CHEK2,CTNNA2,DVL1,E2F1,E2F8,FNBP1,FZD3,FZD4,FZD9,GAB1,GAB2,GNA11,GNAI2,GNAL,GNAO1,GNAQ,HHAT,HIF1A,HIPK2,ITGA3,ITGA4,LEF1,LRP1,LRP6,MAPK1,MAPK1…
B Cell Receptor Signaling	7.24	0.357	-1.134	40/185 (22%)	0/185 (0%)	26/185 (14%)	119/185 (64%)	ABL1,AKT3,APBB1IP,BCL2L1,BLNK,BTK,CAMK2A,CAMK2B,CAMK2G,CAMK4,CD79B,CFL2,CREB1,CREB5,CSK,DAPP1,ETS1,GAB1,GAB2,IKBKB,IKBKE,INPP5B,INPP5D,INPP5J,MALT1,MAP3K1,MAP3K13,MAP3K15,MAP3K3,MAP3K4,MAP3K6,MAP3K8,MAP3K9,MAPK1,NFAT5,NFATC2,NFATC3,NFKB1,NFKBIA,NFKBIE,PAG1,PAX5,PIK3AP1,PIK3C2G,PIK3C3,PIK3CA,PIK3CD,PIK3R1,PIK3R2,PIK3R3,PIK3R5,PIK3R6,PLCG2,PPP3CA,PRKCB,PTK2B,PTPN11,PTPN6,RAC2,RASD1,RASD2,RRAS2,SHC1…
Phospholipase C Signaling	7.03	0.327	-2.066	42/257 (16%)	0/257 (0%)	42/257 (16%)	173/257 (67%)	ADCY1,ADCY2,ADCY7,ADCY8,ARHGEF10,ARHGEF11,ARHGEF17,ARHGEF3,ARHGEF6,ARHGEF7,ARHGEF9,BLNK,BTK,CAMK4,CD247,CD3D,CD3E,CD79B,CHP1,CREB1,CREB5,FNBP1,GNAQ,GNB1,GNB1L,GNG10,GNG12,GNG4,GNG5,GPLD1,GRAP2,HDAC11,HDAC2,HDAC4,HDAC7,ITGA3,ITGA4,ITPR1,ITPR3,LCP2,MAPK1,MPRIP,MYL4,MYL9,NAPEPLD,NFAT5,NFATC2,NFATC3,NFKB1,PEBP1,PLA2G10,PLCB1,PLCB2,PLCD1,PLCD3,PLCD4,PLCE1,PLCG1,PLCG2,PLD1,PLD4,PLD5,PPP1CB,PPP3CA,PRKCA…
Superpathway of Inositol Phosphate Compounds	6.98	0.347	1.806	27/199 (14%)	0/199 (0%)	42/199 (21%)	130/199 (65%)	ACP6,ALPL,CILP,DUSP1,DUSP10,DUSP14,DUSP16,DUSP23,EPHX2,ILKAP,INPP5B,INPP5D,INPP5J,ITPK1,ITPKB,MINPP1,MTMR2,MTMR7,NUDT3,NUDT5,PALD1,PDCD1,PI4K2A,PI4KA,PIK3C2G,PIK3C3,PIK3CA,PIK3CD,PIK3R1,PIK3R2,PIK3R3,PIK3R5,PIK3R6,PIKFYVE,PIP4K2B,PIP4P2,PIP5K1B,PLCB1,PLCB2,PLCD1,PLCD3,PLCD4,PLCE1,PLCG1,PLCG2,PLCH1,PLCZ1,PLPP7,PPFIA2,PPIP5K2,PPP1R16B,PPP1R1C,PPP1R7,PPP3CA,PTPA,PTPN1,PTPN11,PTPN22,PTPN6,PTPN7,PTPRF…
HGF Signaling	6.97	0.405	-0.16	24/111 (22%)	0/111 (0%)	21/111 (19%)	66/111 (59%)	AKT3,CCND1,CDK2,DOCK1,ELF1,ELK3,ETS1,GAB1,HGF,ITGA3,ITGA4,MAP3K1,MAP3K13,MAP3K15,MAP3K3,MAP3K4,MAP3K6,MAP3K8,MAP3K9,MAPK1,MAPK10,MET,PIK3C2G,PIK3C3,PIK3CA,PIK3CD,PIK3R1,PIK3R2,PIK3R3,PIK3R5,PIK3R6,PLCG1,PLCG2,PRKCA,PRKCB,PRKCD,PRKCE,PRKCH,PRKD3,PTGS2,PTPN11,RASD1,RASD2,RRAS2,STAT3
Small Cell Lung Cancer Signaling	6.94	0.465	-1	21/71 (30%)	0/71 (0%)	12/71 (17%)	38/71 (54%)	ABL1,AKT3,APAF1,BCL2,BCL2L1,BIRC2,CASP9,CCND1,CCNE2,CDK2,CDK6,E2F1,FHIT,IKBKB,IKBKE,MYC,NFKB1,NFKBIA,NFKBIE,PIK3C2G,PIK3C3,PIK3CA,PIK3CD,PIK3R1,PIK3R2,PIK3R3,PIK3R5,PIK3R6,PTGS2,SUV39H1,TRAF1,TRAF3,TRAF5
Wnt/Ca+ pathway	6.85	0.484	1.095	12/62 (19%)	0/62 (0%)	18/62 (29%)	32/62 (52%)	CAMK2A,CREB1,CREB5,DVL1,FZD3,FZD4,FZD9,NFAT5,NFATC2,NFATC3,NFKB1,PDE6B,PDE6D,PDE6G,PDIA3,PLCB1,PLCB2,PLCD1,PLCD3,PLCD4,PLCE1,PLCG1,PLCG2,PLCH1,PLCH2,PLCL2,PLCZ1,PPP3CA,PRKCA,SMO
Clathrin-mediated Endocytosis Signaling	6.83	0.347	#NUM!	25/193 (13%)	0/193 (0%)	42/193 (22%)	126/193 (65%)	AAK1,ACTA1,ACTA2,ACTB,ACTG2,ACTR3,AMPH,AP2A2,AP2B1,AP2M1,AP3B1,AP3S1,APOD,ARPC1B,ARPC3,ARPC4,ARPC5,CHP1,CLTA,CLTC,CLTCL1,DAB2,DNM1,EGF,EPS15,F2R,FGF1,FGF13,FGF22,HIP1,HIP1R,HSPA8,ITGB2,ITGB3,ITGB4,ITGB8,LDLRAP1,LYZ,MET,MYO1E,MYO6,PCYOX1,PDGFC,PIK3C2G,PIK3C3,PIK3CA,PIK3CD,PIK3R1,PIK3R2,PIK3R3,PIK3R5,PIK3R6,PPP3CA,RAB11B,RAB4A,RAB5B,RAB5C,RPS27A,SH3GL1,SH3GL2,SH3KBP1,STAM,STON2,SYNJ1,TF,TFRC,USP9X
CD28 Signaling in T Helper Cells	6.71	0.392	-2.53	36/120 (30%)	0/120 (0%)	11/120 (9%)	73/120 (61%)	ACTR3,AKT3,ARPC1B,ARPC3,ARPC4,ARPC5,CAMK4,CARD11,CD247,CD28,CD3D,CD3E,CD4,CHP1,CSK,GRAP2,HLA-A,HLA-DRA,IKBKB,IKBKE,ITPR1,ITPR3,LCP2,MALT1,MAP3K1,MAPK10,NFAT5,NFATC2,NFATC3,NFKB1,NFKBIA,NFKBIE,PIK3C2G,PIK3C3,PIK3CA,PIK3CD,PIK3R1,PIK3R2,PIK3R3,PIK3R5,PIK3R6,PLCG1,PPP3CA,PTPN11,PTPN6,SYK,ZAP70
Cellular Effects of Sildenafil (Viagra)	6.68	0.382	#NUM!	17/131 (13%)	0/131 (0%)	33/131 (25%)	81/131 (62%)	ACTA1,ACTA2,ACTB,ACTG2,ADCY1,ADCY2,ADCY7,ADCY8,CACNA1C,CACNA1D,CACNA1E,CACNG2,CACNG3,CACNG5,CAMK4,GPR37,Gucy1b2,ITPR1,ITPR3,KCNH2,KCNQ3,MPRIP,MYH11,MYH6,MYL4,MYL9,PDE1A,PDE1B,PDE3A,PDE3B,PDE4D,PDE5A,PDIA3,PLCB1,PLCB2,PLCD1,PLCD3,PLCD4,PLCE1,PLCG1,PLCG2,PLCH1,PLCH2,PLCL2,PLCZ1,PPP1CB,PRKAR2B,PRKG2,SLC4A10,SLC4A11
Coronavirus Pathogenesis Pathway	6.6	0.367	3.709	42/150 (28%)	0/150 (0%)	13/150 (9%)	95/150 (63%)	ABL1,ACE,ACE2,AGT,AGTR1,BCL2,CASP1,CASP3,CASP8,CASP9,CCND1,CDK2,E2F1,E2F8,EEF1A1,EEF1A2,IKBKB,KPNB1,MAPK1,MAPK10,NFKB1,NFKBIA,NFKBIE,NLRP3,NPM1,PTGS2,RPS10,RPS11,RPS12,RPS13,RPS14,RPS15,RPS15A,RPS16,RPS17,RPS2,RPS20,RPS21,RPS23,RPS24,RPS25,RPS27A,RPS28,RPS3,RPS4X,RPS6,RPS7,RPS8,RPSA,STAT1,STAT3,SUV39H1,TBK1,TRAF3,TRIM25
Renin-Angiotensin Signaling	6.51	0.39	-0.324	21/118 (18%)	0/118 (0%)	25/118 (21%)	72/118 (61%)	ACE,ADCY1,ADCY2,ADCY7,ADCY8,AGT,AGTR1,GNAQ,ITPR1,ITPR3,MAP3K1,MAPK1,MAPK10,NFKB1,NOX1,PAK4,PAK5,PIK3C2G,PIK3C3,PIK3CA,PIK3CD,PIK3R1,PIK3R2,PIK3R3,PIK3R5,PIK3R6,PLCG1,PLCG2,PRKAR2B,PRKCA,PRKCB,PRKCD,PRKCE,PRKCH,PRKD3,PTK2B,PTPN6,RASD1,RASD2,RRAS2,SHC1,SHC3,SHE,SHF,STAT1,STAT3
GP6 Signaling Pathway	6.39	0.387	-2.236	32/119 (27%)	0/119 (0%)	14/119 (12%)	73/119 (61%)	ADAM10,AKT3,APBB1IP,BTK,CAMK4,CERT1,COL12A1,COL16A1,COL18A1,COL1A2,COL20A1,COL22A1,COL28A1,COL3A1,COL4A1,COL4A2,COL5A1,COL5A2,COL8A1,COL8A2,COL9A1,GRAP2,ITGB3,ITPR1,LAMA5,LAMB1,LAMC1,LCP2,NOX1,PIK3C2G,PIK3C3,PIK3CA,PIK3CD,PIK3R1,PIK3R2,PIK3R3,PIK3R5,PIK3R6,PLCG2,PRKCA,PRKCB,PRKCD,PRKCE,PRKCH,PRKD3,SYK
Tec Kinase Signaling	6.31	0.354	-1.508	32/164 (20%)	0/164 (0%)	26/164 (16%)	106/164 (65%)	ACTA1,ACTA2,ACTB,ACTG2,BLK,BTK,FGR,FNBP1,FRK,GNA11,GNAI2,GNAL,GNAO1,GNAQ,GNB1,GNB1L,GNG10,GNG12,GNG4,GNG5,HCK,ITGA3,ITGA4,MAPK10,NFKB1,PAK4,PAK5,PIK3C2G,PIK3C3,PIK3CA,PIK3CD,PIK3R1,PIK3R2,PIK3R3,PIK3R5,PIK3R6,PLCG1,PLCG2,PRKCA,PRKCB,PRKCD,PRKCE,PRKCH,PRKD3,PTK2B,RAC2,RAC3,RHOB,RHOBTB1,RHOF,RHOU,RND2,STAT1,STAT3,STAT4,TNFRSF25,VAV3,YES1
Regulation of eIF4 and p70S6K Signaling	6.25	0.357	-1.706	39/157 (25%)	0/157 (0%)	17/157 (11%)	101/157 (64%)	AGO3,AKT3,EIF1,EIF2S3,EIF3D,EIF3E,EIF3F,EIF3H,EIF3M,EIF4A2,ITGA3,ITGA4,MAPK1,PABPC1,PIK3C2G,PIK3C3,PIK3CA,PIK3CD,PIK3R1,PIK3R2,PIK3R3,PIK3R5,PIK3R6,PPM1J,PPP2CB,PPP2R2B,PPP2R2C,PPP2R3B,PTPA,RASD1,RASD2,RPS10,RPS11,RPS12,RPS13,RPS14,RPS15,RPS15A,RPS16,RPS17,RPS2,RPS20,RPS21,RPS23,RPS24,RPS25,RPS27A,RPS28,RPS3,RPS4X,RPS6,RPS7,RPS8,RPSA,RRAS2,SHC1
Sperm Motility	6.23	0.327	1	32/223 (14%)	0/223 (0%)	41/223 (18%)	150/223 (67%)	AATK,ABHD3,ABL1,ABL2,BLK,BTK,CACNA1G,CAMK4,CLK1,CLK2,CLK3,CLK4,CSK,DYRK3,EPHA3,EPHA5,ERBB4,FES,FGFR3,FGR,FLT4,FRK,Gucy1b2,HCK,ITPR1,ITPR3,KIT,MATK,MET,MUSK,NTRK2,PDE1A,PDE1B,PDE4D,PDIA3,PEAK1,PLA2G10,PLA2R1,PLAAT1,PLCB1,PLCB2,PLCD1,PLCD3,PLCD4,PLCE1,PLCG1,PLCG2,PLCH1,PLCH2,PLCL2,PLCZ1,PNPLA8,PRKAR2B,PRKCA,PRKCB,PRKCD,PRKCE,PRKCH,PRKD3,PRKG2,PTK2B,PTK7,RET,ROS1,SLC9A5,STYK1,SYK,TIE1,TNK2,TWF1,TYRO…
IL-8 Signaling	6.18	0.335	-0.535	34/200 (17%)	0/200 (0%)	33/200 (17%)	133/200 (67%)	AKT3,ANGPT1,BCL2,BCL2L1,CCND1,CCND2,CCND3,CYBB,EGF,FLT4,FNBP1,GNAI2,GNB1,GNB1L,GNG10,GNG12,GNG4,GNG5,GPLD1,IKBKB,IKBKE,ITGB2,ITGB3,LIMK2,MAP4K4,MAPK1,MAPK10,MMP2,MYL9,NAPEPLD,NCF1,NFKB1,NOX1,NOX3,PDGFC,PIK3C2G,PIK3C3,PIK3CA,PIK3CD,PIK3R1,PIK3R2,PIK3R3,PIK3R5,PIK3R6,PLCB2,PLD1,PLD4,PLD5,PRKCA,PRKCB,PRKCD,PRKCE,PRKCH,PRKD3,PTGS2,PTK2B,RAB11FIP2,RAC2,RAC3,RASD1,RASD2,RHOB,RHOBTB1,RHOF,RHOU,RND2,RRAS2
Reelin Signaling in Neurons	6.06	0.372	1.732	18/129 (14%)	0/129 (0%)	30/129 (23%)	81/129 (63%)	ACTR3,AKT3,ARHGEF10,ARHGEF11,ARHGEF3,ARHGEF6,ARHGEF9,ARPC1B,ARPC3,ARPC4,ARPC5,BLK,CAMK2A,CAMK2B,CAMK2G,CNR1,DAB1,DCX,FGR,FRK,GRIN1,GRIN2A,GRIN2B,HCK,ITGA3,ITGA4,ITGB2,ITGB3,MAP3K9,MAPK1,MAPK10,MAPK8IP1,MAPT,PAFAH1B1,PDK1,PDK3,PDK4,PIK3C2G,PIK3C3,PIK3CA,PIK3CD,PIK3R1,PIK3R2,PIK3R3,PIK3R5,PIK3R6,WASF1,YES1
Huntington's Disease Signaling	6.06	0.321	0.617	32/237 (14%)	0/237 (0%)	44/237 (19%)	161/237 (68%)	AKT3,AP2A2,APAF1,ATP5F1A,ATP5F1B,BCL2L1,CACNA1B,CAPN1,CASP1,CASP2,CASP3,CASP8,CASP9,CLTA,CLTC,CLTCL1,CPLX2,CREB1,CREB5,DNAJC5,DNM1,DYNC1I2,EGF,GLS,GNA11,GNAQ,GNB1,GNB1L,GNG10,GNG12,GNG4,GNG5,GRIN2B,GRM1,GRM5,HDAC11,HDAC2,HDAC4,HDAC7,HIP1,HSPA2,HSPA8,HTT,ITPR1,MAPK1,NAPB,NSF,PACSIN1,PIK3C2G,PIK3C3,PIK3CA,PIK3CD,PIK3R1,PIK3R2,PIK3R3,PIK3R5,PIK3R6,PLCB1,PLCB2,POLR2B,POLR2E,PRKCA,PRKCB,PRKCD,PRKCE,PR…
Protein Kinase A Signaling	6.03	0.288	0.606	43/399 (11%)	0/399 (0%)	72/399 (18%)	284/399 (71%)	ADCY1,ADCY2,ADCY7,ADCY8,ADD1,ADD3,AKAP1,AKAP17A,AKAP6,AKAP7,ANAPC2,ANAPC4,CAMK2A,CAMK2B,CAMK2G,CAMK4,CDC23,CHP1,CREB1,CREB5,DUSP1,DUSP10,DUSP16,DUSP6,EYA1,GLI3,GNAI2,GNAQ,GNB1,GNB1L,GNG10,GNG12,GNG4,GNG5,H1-6,HHAT,ITPR1,ITPR3,LEF1,MAP3K1,MAPK1,MPPED2,MYL4,MYL9,NAPEPLD,NFAT5,NFATC2,NFATC3,NFKB1,NFKBIA,NFKBIE,NTN1,PDE11A,PDE1A,PDE1B,PDE3A,PDE3B,PDE4D,PDE5A,PDE6B,PDE6D,PDE6G,PDE8A,PDE8B,PDE9A,PDIA3,…
Actin Cytoskeleton Signaling	5.98	0.326	-1.033	35/218 (16%)	0/218 (0%)	36/218 (17%)	147/218 (67%)	ACTA1,ACTA2,ACTB,ACTG2,ACTN1,ACTN2,ACTR3,APC,ARHGAP24,ARHGAP35,ARHGEF6,ARHGEF7,ARPC1B,ARPC3,ARPC4,ARPC5,BCAR1,CFL2,CSK,CYFIP1,DOCK1,EGF,EZR,F2R,FGD3,FGF1,FGF13,FGF22,GIT1,GNG12,ITGA3,ITGA4,LIMK2,MAPK1,MATK,MPRIP,MYH11,MYH6,MYL4,MYL9,NCKAP1,NCKAP1L,PAK4,PAK5,PDGFC,PFN2,PIK3C2G,PIK3C3,PIK3CA,PIK3CD,PIK3R1,PIK3R2,PIK3R3,PIK3R5,PIK3R6,PIP5K1B,PPP1CB,RAC2,RAC3,RASD1,RASD2,RDX,RRAS2,SHC1,SSH1,SSH2,TIAM…
Rac Signaling	5.92	0.384	0.16	20/112 (18%)	0/112 (0%)	23/112 (21%)	69/112 (62%)	ACTR3,ARPC1B,ARPC3,ARPC4,ARPC5,CFL2,CYBB,CYFIP1,ITGA3,ITGA4,LIMK2,MAP3K1,MAPK1,MCF2L,NCF1,NCKAP1,NFKB1,NOX1,NOX3,PAK4,PAK5,PARD3,PI4KA,PIK3C2G,PIK3C3,PIK3CA,PIK3CD,PIK3R1,PIK3R2,PIK3R3,PIK3R5,PIK3R6,PIKFYVE,PIP4K2B,PIP5K1B,PLD1,PTK2B,RASD1,RASD2,RRAS2,SH3RF1,TIAM1,WASF1
T Cell Receptor Signaling	5.9	0.39	#NUM!	30/105 (29%)	0/105 (0%)	11/105 (10%)	64/105 (61%)	BTK,CAMK4,CARD11,CD247,CD28,CD3D,CD3E,CD4,CSK,GRAP2,IKBKB,IKBKE,LCP2,MALT1,MAP3K1,MAPK1,NFAT5,NFATC2,NFATC3,NFKB1,NFKBIA,PAG1,PIK3C2G,PIK3C3,PIK3CA,PIK3CD,PIK3R1,PIK3R2,PIK3R3,PIK3R5,PIK3R6,PLCG1,PPP3CA,PTPN7,RASD1,RASD2,RASGRP1,RRAS2,SHB,VAV3,ZAP70
VEGF Signaling	5.76	0.394	-0.354	20/99 (20%)	0/99 (0%)	19/99 (19%)	60/99 (61%)	ACTA1,ACTA2,ACTB,ACTG2,ACTN1,ACTN2,AKT3,ARNT,BCL2,BCL2L1,EIF1,EIF2S3,FLT4,FOXO3,HIF1A,MAPK1,PDGFC,PIK3C2G,PIK3C3,PIK3CA,PIK3CD,PIK3R1,PIK3R2,PIK3R3,PIK3R5,PIK3R6,PLCG1,PLCG2,PRKCA,PRKCB,PTK2B,PTPN11,PTPN6,RASD1,RASD2,RRAS2,SHC1,VCL,YWHAE
FcγRIIB Signaling in B Lymphocytes	5.72	0.427	-0.943	12/75 (16%)	0/75 (0%)	20/75 (27%)	43/75 (57%)	BLNK,BTK,CACNA1B,CACNA1C,CACNA1D,CACNA1E,CACNA1G,CACNA1I,CACNA2D3,CACNB2,CACNB4,CACNG2,CACNG3,CACNG5,CD79B,INPP5D,MAPK10,PIK3C2G,PIK3C3,PIK3CA,PIK3CD,PIK3R1,PIK3R2,PIK3R3,PIK3R5,PIK3R6,PLCG2,RASD1,RASD2,RRAS2,SHC1,SYK
CTLA4 Signaling in Cytotoxic T Lymphocytes	5.68	0.404	#NUM!	17/89 (19%)	0/89 (0%)	19/89 (21%)	53/89 (60%)	AKT3,AP2A2,AP2B1,AP2M1,CD247,CD28,CD3D,CD3E,CLTA,CLTC,CLTCL1,GRAP2,HLA-A,LCP2,PIK3C2G,PIK3C3,PIK3CA,PIK3CD,PIK3R1,PIK3R2,PIK3R3,PIK3R5,PIK3R6,PLCG1,PPM1J,PPP2CB,PPP2R2B,PPP2R2C,PPP2R3B,PTPA,PTPN11,PTPN22,PTPN6,SYK,TRAT1,ZAP70
CXCR4 Signaling	5.65	0.341	0	23/167 (14%)	0/167 (0%)	34/167 (20%)	110/167 (66%)	ADCY1,ADCY2,ADCY7,ADCY8,AKT3,ARHGEF11,BCAR1,CD4,CXCR4,DOCK1,FNBP1,GNA11,GNAI2,GNAL,GNAO1,GNAQ,GNB1,GNB1L,GNG10,GNG12,GNG4,GNG5,ITPR1,ITPR3,MAPK1,MAPK10,MYL4,MYL9,PAK4,PAK5,PIK3C2G,PIK3C3,PIK3CA,PIK3CD,PIK3R1,PIK3R2,PIK3R3,PIK3R5,PIK3R6,PLCB1,PLCB2,PRKCA,PRKCB,PRKCD,PRKCE,PRKCH,PRKD3,RAC2,RAC3,RASD1,RASD2,RHOB,RHOBTB1,RHOF,RHOU,RND2,RRAS2
Germ Cell-Sertoli Cell Junction Signaling	5.63	0.339	#NUM!	25/171 (15%)	0/171 (0%)	33/171 (19%)	113/171 (66%)	ACTA1,ACTA2,ACTB,ACTG2,ACTN1,ACTN2,BCAR1,CFL2,CTNNA2,EPN3,FNBP1,ILK,ITGA3,JUP,LIMK2,MAP3K1,MAP3K13,MAP3K15,MAP3K3,MAP3K4,MAP3K6,MAP3K8,MAP3K9,MAPK1,MAPK10,MTMR2,MYO7A,PAK4,PAK5,PIK3C2G,PIK3C3,PIK3CA,PIK3CD,PIK3R1,PIK3R2,PIK3R3,PIK3R5,PIK3R6,RAC2,RAC3,RASD1,RASD2,RHOB,RHOBTB1,RHOF,RHOU,RND2,RRAS2,SORBS1,TJP1,TUBA1A,TUBA1C,TUBA4A,TUBB1,TUBB2B,TUBB3,TUBB6,VCL
Thrombopoietin Signaling	5.5	0.444	-0.392	14/63 (22%)	0/63 (0%)	14/63 (22%)	35/63 (56%)	GAB2,MAPK1,MPL,MYC,PIK3C2G,PIK3C3,PIK3CA,PIK3CD,PIK3R1,PIK3R2,PIK3R3,PIK3R5,PIK3R6,PLCG1,PLCG2,PRKCA,PRKCB,PRKCD,PRKCE,PRKCH,PRKD3,PTPN11,RASD1,RASD2,RRAS2,SHC1,STAT1,STAT3
Cardiac Hypertrophy Signaling (Enhanced)	5.48	0.273	1.509	58/487 (12%)	0/487 (0%)	75/487 (15%)	354/487 (73%)	ACE,ACVR1B,ACVR1C,ADCY1,ADCY2,ADCY7,ADCY8,AGT,AGTR1,AKT3,ATP2A3,CACNA1C,CACNA1D,CACNA1E,CAMK2A,CAMK2B,CAMK2G,CAMK4,CD40LG,CHP1,CYBB,DLG1,DVL1,EDNRB,FGF1,FGF13,FGF22,FGFR3,FGFRL1,FZD3,FZD4,FZD9,GNA11,GNAI2,GNAQ,GNB1,GNG5,HDAC11,HDAC2,HDAC4,HDAC7,HSPB7,IKBKB,IKBKE,IL12RB2,IL17RA,IL17RD,IL21R,IL2RG,IL6ST,IL7R,ITGA3,ITGA4,ITPR1,ITPR3,MAP3K1,MAP3K13,MAP3K15,MAP3K3,MAP3K4,MAP3K6,MAP3K8,MAP3K9,MAPK1,MAP…
Glioblastoma Multiforme Signaling	5.47	0.339	0.289	26/165 (16%)	0/165 (0%)	30/165 (18%)	109/165 (66%)	AKT3,APC,CCND1,CDK2,CDK6,E2F1,E2F8,EGF,FNBP1,FZD3,FZD4,FZD9,ITPR1,ITPR3,LEF1,MAPK1,MYC,NF2,PDGFC,PDIA3,PIK3C2G,PIK3C3,PIK3CA,PIK3CD,PIK3R1,PIK3R2,PIK3R3,PIK3R5,PIK3R6,PLCB1,PLCB2,PLCD1,PLCD3,PLCD4,PLCE1,PLCG1,PLCG2,PLCH1,PLCH2,PLCL2,PLCZ1,PRKCD,RAC2,RAC3,RASD1,RASD2,RHOB,RHOBTB1,RHOF,RHOU,RND2,RRAS2,SHC1,SMO,WNT3A,WNT7B
Relaxin Signaling	5.43	0.347	1	17/150 (11%)	0/150 (0%)	35/150 (23%)	98/150 (65%)	ADCY1,ADCY2,ADCY7,ADCY8,AKT3,CREB1,CTH,GAD1,GNA11,GNAI2,GNAL,GNAO1,GNAQ,GNB1,GNB1L,GNG10,GNG12,GNG4,GNG5,Gucy1b2,MAPK1,MPPED2,NAPEPLD,NFKB1,NFKBIA,NFKBIE,NPR2,PDE11A,PDE1A,PDE1B,PDE3A,PDE3B,PDE4D,PDE5A,PDE6B,PDE6D,PDE6G,PDE8A,PDE8B,PDE9A,PIK3C2G,PIK3C3,PIK3CA,PIK3CD,PIK3R1,PIK3R2,PIK3R3,PIK3R5,PIK3R6,PRKAR2B,RXFP1,SMPDL3A
UVA-Induced MAPK Signaling	5.43	0.388	0.928	14/98 (14%)	0/98 (0%)	24/98 (24%)	60/98 (61%)	BCL2L1,CASP3,CASP9,MAPK1,MAPK10,PARP12,PARP9,PDIA3,PIK3C2G,PIK3C3,PIK3CA,PIK3CD,PIK3R1,PIK3R2,PIK3R3,PIK3R5,PIK3R6,PLCB1,PLCB2,PLCD1,PLCD3,PLCD4,PLCE1,PLCG1,PLCG2,PLCH1,PLCH2,PLCL2,PLCZ1,PRKCA,RASD1,RASD2,RPS6KA1,RPS6KA2,RPS6KA5,RRAS2,STAT1,TNKS
Leukocyte Extravasation Signaling	5.42	0.325	-2.213	35/197 (18%)	0/197 (0%)	29/197 (15%)	133/197 (68%)	ABL1,ACTA1,ACTA2,ACTB,ACTG2,ACTN1,ACTN2,ARHGAP1,ARHGAP12,ARHGAP35,ARHGAP5,ARHGAP6,BCAR1,BTK,CLDN11,CTNNA2,CTNNA3,CXCR4,CYBB,DLC1,EDIL3,EZR,GNAI2,ITGA3,ITGA4,ITGB2,ITGB3,MAP3K4,MAPK1,MAPK10,MMP16,MMP2,NCF1,NOX1,NOX3,PECAM1,PIK3C2G,PIK3C3,PIK3CA,PIK3CD,PIK3R1,PIK3R2,PIK3R3,PIK3R5,PIK3R6,PLCG1,PLCG2,PRKCA,PRKCB,PRKCD,PRKCE,PRKCH,PRKD3,PTK2B,PTPN11,RAC2,RAPGEF4,RASGRP1,RDX,THY1,TIMP4,VAV3,VCL,WIPF1
Adrenomedullin signaling pathway	5.42	0.325	1.953	24/197 (12%)	0/197 (0%)	40/197 (20%)	133/197 (68%)	ADCY1,ADCY2,ADCY7,ADCY8,AKT3,ARNT,BCL2,C3,CAMK4,CASP3,CSK,CTH,GAD1,GNA11,GNAQ,GPR37,Gucy1b2,HIF1A,ITPR1,ITPR3,KCNH2,KCNQ3,MAPK1,MAPK10,MAPK6,MATK,MMP2,NFKB1,NPR2,PDIA3,PIK3C2G,PIK3C3,PIK3CA,PIK3CD,PIK3R1,PIK3R2,PIK3R3,PIK3R5,PIK3R6,PLCB1,PLCB2,PLCD1,PLCD3,PLCD4,PLCE1,PLCG1,PLCG2,PLCH1,PLCH2,PLCL2,PLCZ1,PRKAR2B,PRKG2,PTK2B,RASD1,RASD2,RRAS2,SHC1,SHC3,SHE,SHF,TFAP2A,TFAP2B,TFAP2D
Senescence Pathway	5.37	0.302	1.565	44/275 (16%)	0/275 (0%)	39/275 (14%)	192/275 (70%)	ACVR1B,ACVR1C,AKT3,ANAPC2,ANAPC4,ASXL2,ASXL3,ATF3,ATR,CACNA1C,CACNA1D,CACNA1E,CAMK4,CAPN1,CBX7,CBX8,CCNB2,CCND1,CDC23,CDK1,CDK2,CDK6,CHEK1,CHEK2,CHP1,DMTF1,E2F1,E2F8,EED,ELF1,ELK3,ETS1,EZH2,FOXO3,FOXO4,GADD45B,GADD45G,HIPK2,IKBKB,IKBKE,ING1,ITPR3,ITSN2,KAT2B,MAPK1,MAPK6,NBN,NFAT5,NFATC2,NFATC3,NFKB1,PCGF1,PCGF6,PDHB,PDHX,PDK1,PDK3,PDK4,PIK3C2G,PIK3C3,PIK3CA,PIK3CD,PIK3R1,PIK3R2,PIK3R3,PIK3R5,PIK3…
ILK Signaling	5.34	0.326	-1.069	29/190 (15%)	0/190 (0%)	33/190 (17%)	128/190 (67%)	ACTA1,ACTA2,ACTB,ACTG2,ACTN1,ACTN2,AKT3,ARHGEF6,CASP3,CCND1,CFL2,CREB1,CREB5,DOCK1,DSP,FNBP1,HIF1A,ILK,ILKAP,ITGB2,ITGB3,ITGB4,ITGB8,LEF1,LIMS2,MAPK1,MAPK10,MYC,MYH11,MYH6,MYL4,MYL9,NFKB1,PARVB,PDGFC,PIK3C2G,PIK3C3,PIK3CA,PIK3CD,PIK3R1,PIK3R2,PIK3R3,PIK3R5,PIK3R6,PPM1J,PPP2CB,PPP2R2B,PPP2R2C,PPP2R3B,PTGS2,PTPA,RAC2,RAC3,RHOB,RHOBTB1,RHOF,RHOU,RND2,RPS6KA5,TESK1,VCL,VIM
Phagosome Maturation	5.34	0.344	#NUM!	16/151 (11%)	0/151 (0%)	36/151 (24%)	99/151 (66%)	ATP6V0A4,ATP6V0C,ATP6V1A,ATP6V1C2,ATP6V1D,ATP6V1E1,ATP6V1G3,ATP6V1H,CTSA,CTSB,CTSH,CTSK,CTSO,CTSS,CYBB,DCTN4,DYNC1H1,DYNC1I1,DYNC1I2,DYNC1LI2,DYNC2H1,DYNLRB1,DYNLRB2,HLA-A,HLA-DRA,LAMP1,LAMP2,M6PR,NAPB,NCF1,NOX1,NOX3,NSF,PIK3C3,PIKFYVE,PRDX6,RAB5B,RAB5C,RAB7B,SNAP25,TCTE3,TUBA1A,TUBA1C,TUBA4A,TUBB1,TUBB2B,TUBB3,TUBB6,TUBE1,VAMP2,VPS33B,VPS37B
Nitric Oxide Signaling in the Cardiovascular System	5.31	0.384	0.845	15/99 (15%)	0/99 (0%)	23/99 (23%)	61/99 (62%)	AKT3,ARG2,ATP2A3,CACNA1C,CACNA1D,CACNA1E,CAMK4,FLT4,Gucy1b2,HSP90AA1,HSP90AB1,ITPR1,ITPR3,MAPK1,PDE1A,PDE1B,PDE3B,PDE5A,PDGFC,PIK3C2G,PIK3C3,PIK3CA,PIK3CD,PIK3R1,PIK3R2,PIK3R3,PIK3R5,PIK3R6,PRKAR2B,PRKCA,PRKCB,PRKCD,PRKCE,PRKCH,PRKD3,PRKG2,RYR2,SLC7A1
Hereditary Breast Cancer Signaling	5.29	0.35	#NUM!	35/140 (25%)	0/140 (0%)	14/140 (10%)	91/140 (65%)	ACTB,AKT3,ATR,BLM,BRCA1,BRCA2,CCND1,CDK1,CDK6,CHEK1,CHEK2,DDB2,E2F1,FANCE,FANCF,FANCG,FANCM,GADD45B,GADD45G,HDAC11,HDAC2,HDAC4,HDAC7,NBN,NPM1,PIK3C2G,PIK3C3,PIK3CA,PIK3CD,PIK3R1,PIK3R2,PIK3R3,PIK3R5,PIK3R6,POLR2B,POLR2E,RAD51,RASD1,RASD2,RFC2,RFC4,RFC5,RPS27A,RRAS2,SLC19A1,SMARCA2,SMARCD1,SMARCD2,WEE1
NF-κB Activation by Viruses	5.21	0.402	-1.976	21/82 (26%)	0/82 (0%)	12/82 (15%)	49/82 (60%)	AKT3,CD4,CXCR5,EIF2AK2,IKBKB,IKBKE,ITGA3,ITGA4,ITGB2,ITGB3,MAP3K1,MAPK1,NFKB1,NFKBIA,NFKBIE,PIK3C2G,PIK3C3,PIK3CA,PIK3CD,PIK3R1,PIK3R2,PIK3R3,PIK3R5,PIK3R6,PRKCA,PRKCB,PRKCD,PRKCE,PRKCH,PRKD3,RASD1,RASD2,RRAS2
D-myo-inositol (1,4,5)-Trisphosphate Biosynthesis	5.18	0.6	1.807	4/25 (16%)	0/25 (0%)	11/25 (44%)	10/25 (40%)	PI4K2A,PI4KA,PIKFYVE,PIP4K2B,PIP5K1B,PLCB1,PLCB2,PLCD1,PLCD3,PLCD4,PLCE1,PLCG1,PLCG2,PLCH1,PLCZ1
Melatonin Signaling	5.15	0.417	0.73	10/72 (14%)	0/72 (0%)	20/72 (28%)	42/72 (58%)	CAMK2A,CAMK2B,CAMK2G,CAMK4,GNAI2,GNAO1,GNAQ,MAPK1,PDIA3,PLCB1,PLCB2,PLCD1,PLCD3,PLCD4,PLCE1,PLCG1,PLCG2,PLCH1,PLCH2,PLCL2,PLCZ1,PRKAR2B,PRKCA,PRKCB,PRKCD,PRKCE,PRKCH,PRKD3,RORA,RORB
Type II Diabetes Mellitus Signaling	5.1	0.345	-0.73	17/142 (12%)	0/142 (0%)	32/142 (23%)	93/142 (65%)	ACSBG1,ACSL1,ACSL6,ADIPOR2,AKT3,CACNA1B,CACNA1C,CACNA1D,CACNA1E,CACNA1G,CACNA1I,CACNA2D3,CACNB2,CACNB4,CACNG2,CACNG3,CACNG5,IKBKB,IKBKE,MAP3K1,MAPK1,MAPK10,NFKB1,NFKBIA,NFKBIE,NSMAF,PIK3C2G,PIK3C3,PIK3CA,PIK3CD,PIK3R1,PIK3R2,PIK3R3,PIK3R5,PIK3R6,PKM,PRKAB1,PRKAB2,PRKCA,PRKCB,PRKCD,PRKCE,PRKCH,PRKD3,SLC27A1,SOCS3,SOCS4,TNFRSF11B,TRADD
Systemic Lupus Erythematosus In B Cell Signaling Pathway	5.09	0.298	-1.325	49/275 (18%)	0/275 (0%)	33/275 (12%)	193/275 (70%)	AKT3,BCL2,BCL2L1,BLNK,BTK,CAMK4,CARD11,CCND1,CCND2,CCND3,CD40,CD40LG,CD5,CD79B,CHP1,CSK,FGR,FOXO3,FOXO4,FOXO6,GAB1,HCK,IFIH1,IL6ST,INPP5B,INPP5D,INPP5J,IRF5,MALT1,MAP4K4,MAPK1,MYC,NFAT5,NFATC2,NFATC3,NFKB1,PAG1,PDCD1,PIK3AP1,PIK3C2G,PIK3C3,PIK3CA,PIK3CD,PIK3R1,PIK3R2,PIK3R3,PIK3R5,PIK3R6,PLCG2,PPP3CA,PRKCA,PRKCB,PRKCD,PRKCE,PRKCH,PRKD3,PTPN11,PTPN6,RAC2,RAC3,RASD1,RASD2,RASGRP1,RASGRP3,RRAS2,SHC1…
CCR5 Signaling in Macrophages	5.04	0.383	-0.535	14/94 (15%)	0/94 (0%)	22/94 (23%)	58/94 (62%)	CACNA1B,CACNA1C,CACNA1D,CACNA1E,CACNA1G,CACNA1I,CACNA2D3,CACNB2,CACNB4,CACNG2,CACNG3,CACNG5,CAMK4,CCL4,CD247,CD3D,CD3E,CD4,GNAI2,GNB1,GNB1L,GNG10,GNG12,GNG4,GNG5,MAPK1,MAPK10,PLCG1,PLCG2,PRKCA,PRKCB,PRKCD,PRKCE,PRKCH,PRKD3,PTK2B
Cell Cycle Control of Chromosomal Replication	5.02	0.446	-4.6	24/56 (43%)	0/56 (0%)	1/56 (2%)	31/56 (55%)	CDC45,CDC6,CDC7,CDK1,CDK17,CDK2,CDK6,CDT1,CHEK2,DBF4,DNA2,LIG1,MCM2,MCM3,MCM5,MCM6,MCM8,ORC1,ORC2,ORC3,PCNA,POLE,PRIM1,PRIM2,TOP2A
Dopamine-DARPP32 Feedback in cAMP Signaling	4.95	0.331	2.661	17/163 (10%)	0/163 (0%)	37/163 (23%)	109/163 (67%)	ADCY1,ADCY2,ADCY7,ADCY8,ATP2A3,CACNA1C,CACNA1D,CACNA1E,CAMK4,CAMKK2,CHP1,CREB1,CREB5,CSNK1G2,DRD4,GNAI2,GNAQ,GRIN1,GRIN2A,GRIN2B,Gucy1b2,ITPR1,ITPR3,KCNJ6,PDIA3,PLCB1,PLCB2,PLCD1,PLCD3,PLCD4,PLCE1,PLCG1,PLCG2,PLCH1,PLCH2,PLCL2,PLCZ1,PPM1J,PPP1CB,PPP1R7,PPP2CB,PPP2R2B,PPP2R2C,PPP2R3B,PPP3CA,PRKAR2B,PRKCA,PRKCB,PRKCD,PRKCE,PRKCH,PRKD3,PRKG2,PTPA
Estrogen Receptor Signaling	4.95	0.287	1.043	39/328 (12%)	0/328 (0%)	55/328 (17%)	234/328 (71%)	ADCY1,ADCY2,ADCY7,ADCY8,AGT,AKT3,ARG2,ATP5F1A,BCL2,CACNA1C,CACNA1D,CACNA1E,CCNC,CCND1,CFL2,CREB1,CREB5,DDX5,EGF,ESR1,FOXO3,FOXO4,FOXO6,GNA11,GNAI2,GNAL,GNAO1,GNAQ,GNB1,GNG5,HIF1A,HSP90AA1,HSP90AB1,LIMK2,MAPK1,MED16,MED20,MED27,MMP16,MMP2,MPRIP,MYC,MYL4,MYL9,NFKB1,NOTCH1,NR0B1,PCNA,PDGFC,PDIA3,PIK3C2G,PIK3C3,PIK3CA,PIK3CD,PIK3R1,PIK3R2,PIK3R3,PIK3R5,PIK3R6,PLCB1,PLCB2,PLCD1,PLCD3,PLCD4,PLCE1,PLCG1…
GM-CSF Signaling	4.94	0.414	1	11/70 (16%)	0/70 (0%)	18/70 (26%)	41/70 (59%)	AKT3,BCL2L1,CAMK2A,CAMK2B,CAMK2G,CCND1,CISH,ETS1,HCK,MAPK1,PIK3C2G,PIK3C3,PIK3CA,PIK3CD,PIK3R1,PIK3R2,PIK3R3,PIK3R5,PIK3R6,PIM1,PPP3CA,PRKCB,PTPN11,RASD1,RASD2,RRAS2,SHC1,STAT1,STAT3
RANK Signaling in Osteoclasts	4.89	0.386	0.18	18/88 (20%)	0/88 (0%)	16/88 (18%)	54/88 (61%)	AKT3,BIRC2,CAMK4,CHP1,IKBKB,IKBKE,MAP3K1,MAP3K13,MAP3K15,MAP3K3,MAP3K4,MAP3K6,MAP3K8,MAP3K9,MAPK1,MAPK10,NFATC2,NFKB1,NFKBIA,NFKBIE,PIK3C2G,PIK3C3,PIK3CA,PIK3CD,PIK3R1,PIK3R2,PIK3R3,PIK3R5,PIK3R6,PPP3CA,PTK2B,TNFRSF11A,TNFSF11,TRAF5
Ephrin Receptor Signaling	4.86	0.322	1.769	19/180 (11%)	0/180 (0%)	39/180 (22%)	122/180 (68%)	ABL1,ACTR3,ADAM10,AKT3,ANGPT1,ARPC1B,ARPC3,ARPC4,ARPC5,BCAR1,CFL2,CREB1,CREB5,CXCR4,EFNA5,EGF,EPHA10,EPHA3,EPHA5,FGF1,GNA11,GNAI2,GNAL,GNAO1,GNAQ,GNB1,GNB1L,GNG10,GNG12,GNG4,GNG5,GRIN1,GRIN2A,GRIN2B,ITGA3,ITGA4,ITSN1,KALRN,LIMK2,MAP4K4,MAPK1,NGEF,PAK4,PAK5,PDGFC,PIK3C2G,PTPN11,RAC2,RAC3,RASD1,RASD2,RGS3,RRAS2,SH2D3C,SHC1,SORBS1,STAT3,WIPF1
Cardiac β-adrenergic Signaling	4.83	0.34	0.87	10/141 (7%)	0/141 (0%)	38/141 (27%)	93/141 (66%)	ADCY1,ADCY2,ADCY7,ADCY8,AKAP1,AKAP17A,AKAP6,AKAP7,ATP2A3,CACNA1C,CACNA1D,CACNA1E,GNB1,GNB1L,GNG10,GNG12,GNG4,GNG5,GRK2,MPPED2,NAPEPLD,PDE11A,PDE1A,PDE1B,PDE3A,PDE3B,PDE4D,PDE5A,PDE6B,PDE6D,PDE6G,PDE8A,PDE8B,PDE9A,PKIA,PPM1J,PPP1CB,PPP1R7,PPP2CB,PPP2R2B,PPP2R2C,PPP2R3B,PRKAR2B,PTPA,RYR2,SLC8A1,SLC8A3,SMPDL3A
G Beta Gamma Signaling	4.81	0.352	2.214	13/122 (11%)	0/122 (0%)	30/122 (25%)	79/122 (65%)	ADCY1,ADCY2,AKT3,ARHGEF6,BTK,CACNA1B,CACNA1C,CACNA1D,CACNA1E,CACNA1G,CACNA1I,CACNA2D3,CACNB2,CACNB4,CACNG2,CACNG3,CACNG5,GNA11,GNAI2,GNAL,GNAO1,GNAQ,GNB1,GNB1L,GNG10,GNG12,GNG4,GNG5,KCNJ6,MAPK1,PLCG1,PLCG2,PRKAR2B,PRKCA,PRKCB,PRKCD,PRKCE,PRKCH,PRKD3,RASD1,RASD2,RRAS2,SHC1
Telomerase Signaling	4.81	0.364	-2.414	20/107 (19%)	0/107 (0%)	19/107 (18%)	68/107 (64%)	ABL1,AKT3,DKC1,E2F1,EGF,ELF1,ELK3,ETS1,HDAC11,HDAC2,HDAC4,HDAC7,HSP90AA1,HSP90AB1,IL2RG,MAPK1,MYC,PIK3C2G,PIK3C3,PIK3CA,PIK3CD,PIK3R1,PIK3R2,PIK3R3,PIK3R5,PIK3R6,PPM1J,PPP2CB,PPP2R2B,PPP2R2C,PPP2R3B,PTPA,RASD1,RASD2,RRAS2,SHC1,TERF2,TERF2IP,TPP1
Integrin Signaling	4.81	0.31	-0.927	33/213 (15%)	0/213 (0%)	33/213 (15%)	147/213 (69%)	ABL1,ACTA1,ACTA2,ACTB,ACTG2,ACTN1,ACTN2,ACTR3,AKT3,ARF4,ARHGAP5,ARHGEF7,ARPC1B,ARPC3,ARPC4,ARPC5,BCAR1,CAPN1,DOCK1,FNBP1,GIT1,ILK,ILKAP,ITGA3,ITGA4,ITGB2,ITGB3,ITGB4,ITGB8,MAPK1,MPRIP,MYL9,NEDD9,PAK4,PAK5,PARVB,PFN2,PIK3C2G,PIK3C3,PIK3CA,PIK3CD,PIK3R1,PIK3R2,PIK3R3,PIK3R5,PIK3R6,PIKFYVE,PLCG1,PLCG2,PPP1CB,RAC2,RAC3,RASD1,RASD2,RHOB,RHOBTB1,RHOF,RHOU,RND2,RRAS2,SHC1,TNK2,TSPAN2,TSPAN5,VCL,WIPF1
D-myo-inositol-5-phosphate Metabolism	4.79	0.331	1.664	20/157 (13%)	0/157 (0%)	32/157 (20%)	105/157 (67%)	ACP6,ALPL,CILP,DUSP1,DUSP10,DUSP14,DUSP16,DUSP23,EPHX2,ILKAP,INPP5B,ITPK1,MINPP1,MTMR2,MTMR7,NUDT3,NUDT5,PALD1,PDCD1,PIKFYVE,PIP4P2,PLCB1,PLCB2,PLCD1,PLCD3,PLCD4,PLCE1,PLCG1,PLCG2,PLCH1,PLCZ1,PLPP7,PPFIA2,PPP1R16B,PPP1R1C,PPP1R7,PPP3CA,PTPA,PTPN1,PTPN11,PTPN22,PTPN6,PTPN7,PTPRF,PTPRN,PTPRO,PXYLP1,SOCS3,STYX,STYXL1,SYNJ1,TNS3
PTEN Signaling	4.79	0.349	-1.298	19/126 (15%)	0/126 (0%)	25/126 (20%)	82/126 (65%)	AKT3,BCAR1,BCL2,BCL2L1,BMPR1A,BMPR1B,CASP3,CASP9,CCND1,FGFR3,FLT4,FOXO3,FOXO4,FOXO6,IKBKB,IKBKE,ILK,INPP5B,INPP5D,INPP5J,ITGA3,ITGA4,MAGI1,MAGI2,MAPK1,MAST2,NFKB1,NTRK2,PIK3CA,PIK3CD,PIK3R1,PIK3R2,PIK3R3,PIK3R5,PREX2,RAC2,RAC3,RASD1,RASD2,RRAS2,SHC1,SIRT6,SYNJ1,TNFRSF11A
GNRH Signaling	4.78	0.324	0.469	20/173 (12%)	0/173 (0%)	36/173 (21%)	117/173 (68%)	ADCY1,ADCY2,ADCY7,ADCY8,CACNA1B,CACNA1C,CACNA1D,CACNA1E,CACNA1G,CACNA1I,CACNA2D3,CACNB2,CACNB4,CACNG2,CACNG3,CACNG5,CAMK2A,CAMK2B,CAMK2G,CAMK4,CREB1,CREB5,GNA11,GNAI2,GNAQ,GNB1,GNG5,ITPR1,ITPR3,MAP3K1,MAP3K13,MAP3K15,MAP3K3,MAP3K4,MAP3K6,MAP3K8,MAP3K9,MAPK1,MAPK10,MMP2,NFKB1,PAK4,PAK5,PLCB1,PLCB2,PRKAR2B,PRKCA,PRKCB,PRKCD,PRKCE,PRKCH,PRKD3,PTK2B,RASD1,RASD2,RRAS2
Gα12/13 Signaling	4.77	0.346	-2.967	20/130 (15%)	0/130 (0%)	25/130 (19%)	85/130 (65%)	AKT3,BTK,CDH10,CDH12,CDH13,CDH18,CDH19,CDH20,CDH22,CDH23,CDH3,CDH4,CDH6,CDH7,CDH8,CDH9,F2R,IKBKB,IKBKE,LPAR1,LPAR3,LPAR5,MAP3K1,MAPK1,MAPK10,MYL4,MYL9,NFKB1,NFKBIA,NFKBIE,PIK3C2G,PIK3C3,PIK3CA,PIK3CD,PIK3R1,PIK3R2,PIK3R3,PIK3R5,PIK3R6,PTK2B,RASD1,RASD2,RRAS2,TBXA2R,VAV3
3-phosphoinositide Biosynthesis	4.7	0.325	1.361	22/166 (13%)	0/166 (0%)	32/166 (19%)	112/166 (67%)	ACP6,ALPL,CILP,DUSP1,DUSP10,DUSP14,DUSP16,DUSP23,EPHX2,ILKAP,INPP5B,ITPK1,MINPP1,MTMR2,MTMR7,NUDT3,NUDT5,PALD1,PDCD1,PI4K2A,PI4KA,PIK3C2G,PIK3C3,PIK3CA,PIK3CD,PIK3R1,PIK3R2,PIK3R3,PIK3R5,PIK3R6,PIKFYVE,PIP4K2B,PIP5K1B,PLPP7,PPFIA2,PPP1R16B,PPP1R1C,PPP1R7,PPP3CA,PTPA,PTPN1,PTPN11,PTPN22,PTPN6,PTPN7,PTPRF,PTPRN,PTPRO,PXYLP1,SOCS3,STYX,STYXL1,SYNJ1,TNS3
eNOS Signaling	4.62	0.327	0.926	26/159 (16%)	0/159 (0%)	26/159 (16%)	107/159 (67%)	ADCY1,ADCY2,ADCY7,ADCY8,AKT3,AQP3,AQP4,AQP9,CAMK4,CASP3,CASP8,CASP9,CHRM3,CHRNA10,CHRNA4,CHRNB2,CHRNB4,ESR1,FLT4,GNAQ,Gucy1b2,HSP90AA1,HSP90AB1,HSPA2,HSPA8,ITPR1,ITPR3,LPAR1,LPAR3,LPAR5,PDGFC,PIK3C2G,PIK3C3,PIK3CA,PIK3CD,PIK3R1,PIK3R2,PIK3R3,PIK3R5,PIK3R6,PLCG1,PLCG2,PRKAB1,PRKAB2,PRKAR2B,PRKCA,PRKCB,PRKCD,PRKCE,PRKCH,PRKD3,SLC7A1
p53 Signaling	4.57	0.367	-0.577	19/98 (19%)	0/98 (0%)	17/98 (17%)	62/98 (63%)	ADGRB1,AKT3,APAF1,ATR,BCL2,BCL2L1,BRCA1,CCND1,CCND2,CCNG1,CDK2,CHEK1,CHEK2,E2F1,GADD45B,GADD45G,GNL3,HIF1A,HIPK2,KAT2B,MDM4,PCNA,PIK3C2G,PIK3C3,PIK3CA,PIK3CD,PIK3R1,PIK3R2,PIK3R3,PIK3R5,PIK3R6,PRKDC,SCO2,TP53BP2,TP53INP1,TP73
GADD45 Signaling	4.56	0.632	#NUM!	10/19 (53%)	0/19 (0%)	2/19 (11%)	7/19 (37%)	ATR,BRCA1,CCND1,CCND2,CCND3,CCNE2,CDK1,CDK2,GADD45B,GADD45G,MAP3K4,PCNA
Production of Nitric Oxide and Reactive Oxygen Species in Macrophages	4.55	0.314	-2.023	29/188 (15%)	0/188 (0%)	30/188 (16%)	129/188 (69%)	AKT3,APOD,ARG2,CYBB,FNBP1,IKBKB,IKBKE,IRF8,LYZ,MAP3K1,MAP3K13,MAP3K15,MAP3K3,MAP3K4,MAP3K6,MAP3K8,MAP3K9,MAPK1,MAPK10,NCF1,NFKB1,NFKBIA,NFKBIE,PCYOX1,PIK3C2G,PIK3C3,PIK3CA,PIK3CD,PIK3R1,PIK3R2,PIK3R3,PIK3R5,PIK3R6,PLCG1,PLCG2,PPM1J,PPP1CB,PPP1R7,PPP2CB,PPP2R2B,PPP2R2C,PPP2R3B,PRKCA,PRKCB,PRKCD,PRKCE,PRKCH,PRKD3,PTPA,PTPN6,RAC2,RAC3,RHOB,RHOBTB1,RHOF,RHOU,RND2,STAT1,TNFRSF11B
Non-Small Cell Lung Cancer Signaling	4.53	0.397	-0.408	14/73 (19%)	0/73 (0%)	15/73 (21%)	44/73 (60%)	ABL1,AKT3,CASP9,CCND1,CDK6,E2F1,EGF,FHIT,FOXO3,ITPR1,ITPR3,MAPK1,PIK3C2G,PIK3C3,PIK3CA,PIK3CD,PIK3R1,PIK3R2,PIK3R3,PIK3R5,PIK3R6,PLCG1,PRKCA,RASD1,RASD2,RASSF1,RRAS2,SUV39H1,TGFA
Phagosome Formation	4.52	0.344	#NUM!	22/125 (18%)	0/125 (0%)	21/125 (17%)	82/125 (66%)	FNBP1,ITGA3,ITGA4,ITGB2,PDIA3,PIK3C2G,PIK3C3,PIK3CA,PIK3CD,PIK3R1,PIK3R2,PIK3R3,PIK3R5,PIK3R6,PLCB1,PLCB2,PLCD1,PLCD3,PLCD4,PLCE1,PLCG1,PLCG2,PLCH1,PLCH2,PLCL2,PLCZ1,PRKCA,PRKCB,PRKCD,PRKCE,PRKCH,PRKD3,RAC2,RAC3,RHOB,RHOBTB1,RHOF,RHOU,RND2,SYK,TLR3,TLR7,VTN
HER-2 Signaling in Breast Cancer	4.5	0.381	#NUM!	17/84 (20%)	0/84 (0%)	15/84 (18%)	52/84 (62%)	AKT3,CASP9,CCND1,CCNE2,CDK6,EGF,ITGB2,ITGB3,ITGB4,ITGB8,MMP2,PARD3,PARD6B,PIK3C2G,PIK3C3,PIK3CA,PIK3CD,PIK3R1,PIK3R2,PIK3R3,PIK3R5,PIK3R6,PLCG1,PRKCA,PRKCB,PRKCD,PRKCE,PRKCH,PRKD3,RASD1,RASD2,RRAS2
Role of NFAT in Regulation of the Immune Response	4.46	0.315	-2.111	36/181 (20%)	0/181 (0%)	21/181 (12%)	124/181 (69%)	AKT3,BLNK,BTK,CAMK4,CD247,CD28,CD3D,CD3E,CD4,CD79B,CHP1,CSNK1G2,GNA11,GNAI2,GNAL,GNAO1,GNAQ,GNB1,GNB1L,GNG10,GNG12,GNG4,GNG5,HLA-A,HLA-DRA,IKBKB,IKBKE,ITPR1,ITPR3,LCP2,MAPK1,NFAT5,NFATC2,NFATC3,NFKB1,NFKBIA,NFKBIE,ORAI1,PIK3C2G,PIK3C3,PIK3CA,PIK3CD,PIK3R1,PIK3R2,PIK3R3,PIK3R5,PIK3R6,PLCB1,PLCB2,PLCG1,PLCG2,PPP3CA,RASD1,RASD2,RRAS2,SYK,ZAP70
Lymphotoxin β Receptor Signaling	4.43	0.434	-0.655	13/53 (25%)	0/53 (0%)	10/53 (19%)	30/53 (57%)	AKT3,APAF1,BCL2L1,BIRC2,CASP3,CASP9,IKBKB,IKBKE,MAPK1,NFKB1,NFKBIA,PIK3C2G,PIK3C3,PIK3CA,PIK3CD,PIK3R1,PIK3R2,PIK3R3,PIK3R5,PIK3R6,TRAF1,TRAF3,TRAF5
Hepatic Fibrosis Signaling Pathway	4.41	0.274	0.711	51/368 (14%)	0/368 (0%)	50/368 (14%)	267/368 (73%)	ACTA2,ACVR1B,ACVR1C,AGT,AGTR1,AKT3,BAMBI,BCL2,CACNA1C,CACNA1D,CACNA1E,CAMK4,CASP3,CCN2,CCND1,CD40,CD40LG,CNR1,COL18A1,COL1A2,COL3A1,CREB1,CREB5,CYBB,DVL1,EZH2,FLT4,FNBP1,FOXO4,FZD3,FZD4,FZD9,GLI3,GLIS1,GNAI2,HIF1A,IKBKB,IKBKE,IL17RA,IL1RAPL1,IL1RAPL2,ITGA3,ITGA4,ITGB3,LEF1,LRP6,MAPK1,MAPK10,MYC,MYL4,MYL9,NCF1,NFKB1,NFKBIA,NFKBIE,NOX1,NOX3,PDCD4,PDGFC,PDK1,PIK3C2G,PIK3C3,PIK3CA,PIK3CD,PIK3R1,PIK3R…
Remodeling of Epithelial Adherens Junctions	4.25	0.397	0	13/68 (19%)	0/68 (0%)	14/68 (21%)	41/68 (60%)	ACTA1,ACTA2,ACTB,ACTG2,ACTN1,ACTN2,ACTR3,APC,ARPC1B,ARPC3,ARPC4,ARPC5,CTNNA2,DNM1,HGF,MAPRE3,MET,RAB5B,RAB5C,TUBA1A,TUBA1C,TUBA4A,TUBB1,TUBB2B,TUBB3,TUBB6,VCL
Netrin Signaling	4.18	0.4	3.53	4/65 (6%)	0/65 (0%)	22/65 (34%)	39/65 (60%)	ABLIM1,ABLIM2,CACNA1B,CACNA1C,CACNA1D,CACNA1E,CACNA1G,CACNA1I,CACNA2D3,CACNB2,CACNB4,CACNG2,CACNG3,CACNG5,CHP1,NFAT5,NFATC2,NFATC3,NTN1,PPP3CA,PRKAR2B,RAC2,RAC3,RYR2,UNC5A,UNC5C
Role of Macrophages, Fibroblasts and Endothelial Cells in Rheumatoid Arthritis	4.16	0.279	#NUM!	39/312 (13%)	0/312 (0%)	48/312 (15%)	225/312 (72%)	AKT3,APC,CAMK2A,CAMK2B,CAMK2G,CAMK4,CCND1,CHP1,CREB1,CREB5,DKK2,DVL1,FZD3,FZD4,FZD9,GNAO1,GNAQ,IKBKB,IKBKE,IL16,IL17RA,IL1RAPL1,IL1RAPL2,IL6ST,LEF1,LRP1,LRP6,MAPK1,MIF,MYC,NFAT5,NFATC2,NFATC3,NFKB1,NFKBIA,NFKBIE,NLK,PDGFC,PDIA3,PIK3C2G,PIK3C3,PIK3CA,PIK3CD,PIK3R1,PIK3R2,PIK3R3,PIK3R5,PIK3R6,PLCB1,PLCB2,PLCD1,PLCD3,PLCD4,PLCE1,PLCG1,PLCG2,PLCH1,PLCH2,PLCL2,PLCZ1,PPP3CA,PRKCA,PRKCB,PRKCD,PRKCE,PRKC…
Macropinocytosis Signaling	4.15	0.382	-0.218	13/76 (17%)	0/76 (0%)	16/76 (21%)	47/76 (62%)	ANKFY1,EGF,HGF,ITGB2,ITGB3,ITGB4,ITGB8,MET,PDGFC,PIK3C2G,PIK3C3,PIK3CA,PIK3CD,PIK3R1,PIK3R2,PIK3R3,PIK3R5,PIK3R6,PLCG1,PLCG2,PRKCA,PRKCB,PRKCD,PRKCE,PRKCH,PRKD3,RASD1,RASD2,RRAS2
Glioma Signaling	4.11	0.345	0.756	17/110 (15%)	0/110 (0%)	21/110 (19%)	72/110 (65%)	ABL1,AKT3,CAMK2A,CAMK2B,CAMK2G,CAMK4,CCND1,CDK6,CDKN2C,E2F1,E2F8,EGF,IDH1,MAPK1,PDGFC,PIK3C2G,PIK3C3,PIK3CA,PIK3CD,PIK3R1,PIK3R2,PIK3R3,PIK3R5,PIK3R6,PLCG1,PLCG2,PRKCA,PRKCB,PRKCD,PRKCE,PRKCH,PRKD3,RASD1,RASD2,RRAS2,SHC1,SUV39H1,TGFA
Cardiac Hypertrophy Signaling	4.11	0.292	1.692	27/240 (11%)	0/240 (0%)	43/240 (18%)	170/240 (71%)	ADCY1,ADCY2,ADCY7,ADCY8,CACNA1C,CACNA1D,CACNA1E,CAMK4,CHP1,CREB1,FNBP1,GNA11,GNAI2,GNAL,GNAO1,GNAQ,GNB1,GNB1L,GNG10,GNG12,GNG4,GNG5,MAP3K1,MAP3K13,MAP3K15,MAP3K3,MAP3K4,MAP3K6,MAP3K8,MAP3K9,MAPK1,MAPK10,MYL4,MYL9,PDIA3,PIK3C2G,PIK3C3,PIK3CA,PIK3CD,PIK3R1,PIK3R2,PIK3R3,PIK3R5,PIK3R6,PLCB1,PLCB2,PLCD1,PLCD3,PLCD4,PLCE1,PLCG1,PLCG2,PLCH1,PLCH2,PLCL2,PLCZ1,PPP3CA,PRKAR2B,RAC2,RAC3,RASD1,RASD2,RHOB,RH…
Factors Promoting Cardiogenesis in Vertebrates	4.05	0.32	1.474	17/150 (11%)	0/150 (0%)	31/150 (21%)	102/150 (68%)	ACVR1B,ACVR1C,APC,BMP4,BMP5,BMP6,BMPR1A,BMPR1B,CAMK2A,CAMK2B,CAMK2G,CCND1,CREB1,CREB5,DVL1,FZD3,FZD4,FZD9,LEF1,LRP1,LRP6,MAPK10,MYC,MYH6,MYOCD,PDIA3,PLCB1,PLCB2,PLCD1,PLCD3,PLCD4,PLCE1,PLCG1,PLCG2,PLCH1,PLCH2,PLCL2,PLCZ1,PRKCA,PRKCB,PRKCD,PRKCE,PRKCH,PRKD3,SMO,TCF7L2,WNT3A,WNT7B
Mitotic Roles of Polo-Like Kinase	4.05	0.394	-0.775	18/66 (27%)	0/66 (0%)	8/66 (12%)	40/66 (61%)	ANAPC2,ANAPC4,CAPN1,CCNB2,CDC20,CDC23,CDC7,CDK1,CHEK2,ESPL1,FBXO5,HSP90AA1,HSP90AB1,KIF11,KIF23,PLK1,PLK4,PPM1J,PPP2CB,PPP2R2B,PPP2R2C,PPP2R3B,PTPA,PTTG1,SLK,WEE1
Pyridoxal 5'-phosphate Salvage Pathway	4.05	0.394	-0.816	16/66 (24%)	0/66 (0%)	10/66 (15%)	40/66 (61%)	CDK1,CDK2,CDK6,DAPK1,EIF2AK2,G6PC,GRK4,GRK5,GRK6,HIPK1,LIMK2,MAP3K6,MAP3K8,MAP3K9,MAPK1,MAPK6,NEK2,PAK5,PDXK,PIM1,PLK1,PRKCD,PRKCE,PRKCH,PRPF4B,PSTK
Apelin Endothelial Signaling Pathway	4.01	0.339	0.164	15/115 (13%)	0/115 (0%)	24/115 (21%)	76/115 (66%)	ADCY1,ADCY2,ADCY7,ADCY8,AKT3,ANGPT1,ARNT,CAMK4,GNA11,GNAI2,GNAL,GNAO1,HDAC4,HIF1A,MAPK1,MAPK10,NFKB1,PIK3C2G,PIK3C3,PIK3CA,PIK3CD,PIK3R1,PIK3R2,PIK3R3,PIK3R5,PIK3R6,PLCB1,PLCB2,PRKAB1,PRKAB2,PRKCA,PRKCB,PRKCD,PRKCE,PRKCH,PRKD3,RASD1,RASD2,RRAS2
Prolactin Signaling	3.99	0.37	-0.577	13/81 (16%)	0/81 (0%)	17/81 (21%)	51/81 (63%)	MAPK1,MYC,NMI,PIK3C2G,PIK3C3,PIK3CA,PIK3CD,PIK3R1,PIK3R2,PIK3R3,PIK3R5,PIK3R6,PLCG1,PLCG2,PRKCA,PRKCB,PRKCD,PRKCE,PRKCH,PRKD3,PRLR,PTPN11,RASD1,RASD2,RRAS2,SHC1,SOCS3,SOCS4,STAT1,STAT3
Endocannabinoid Cancer Inhibition Pathway	3.97	0.322	0	22/143 (15%)	0/143 (0%)	24/143 (17%)	97/143 (68%)	ADCY1,ADCY2,ADCY7,ADCY8,AKT3,ATF3,CAMKK2,CASP1,CASP2,CASP3,CASP8,CASP9,CCND1,CCND2,CCND3,CCNE2,CNR1,CREB1,CREB5,GNAI2,GNAL,GNAO1,GNAQ,GNB1L,HIF1A,LEF1,MAPK1,MMP2,MYC,NSMAF,PDGFC,PIK3C2G,PIK3C3,PIK3CA,PIK3CD,PIK3R1,PIK3R2,PIK3R3,PIK3R5,PIK3R6,PRKAB1,PRKAB2,PRKAR2B,SPTLC1,TCF7L2,VIM
Antioxidant Action of Vitamin C	3.84	0.339	-0.756	15/109 (14%)	0/109 (0%)	22/109 (20%)	72/109 (66%)	ABHD3,GPLD1,IKBKB,IKBKE,MAPK1,MAPK10,NAPEPLD,NFKB1,NFKBIA,NFKBIE,PDIA3,PLA2G10,PLA2R1,PLAAT1,PLCB1,PLCB2,PLCD1,PLCD3,PLCD4,PLCE1,PLCG1,PLCG2,PLCH1,PLCH2,PLCL2,PLCZ1,PLD1,PLD4,PLD5,PNPLA8,SLC23A1,SLC23A3,SLC2A1,SLC2A8,TXN,TXNRD1,TXNRD2
IL-15 Production	3.82	0.331	0.316	19/121 (16%)	0/121 (0%)	21/121 (17%)	81/121 (67%)	AATK,ABL1,ABL2,BLK,BTK,CLK1,CLK2,CLK3,CLK4,CSK,DYRK3,EPHA3,EPHA5,ERBB4,FES,FGFR3,FGR,FLT4,FRK,HCK,KIT,MATK,MET,MUSK,NFKB1,NTRK2,PEAK1,PTK2B,PTK7,RET,ROS1,STAT1,STYK1,SYK,TIE1,TNK2,TWF1,TYRO3,YES1,ZAP70
cAMP-mediated signaling	3.81	0.289	3.357	19/228 (8%)	0/228 (0%)	47/228 (21%)	162/228 (71%)	ADCY1,ADCY2,ADCY7,ADCY8,ADORA2A,ADORA2B,AGTR1,AKAP1,AKAP17A,AKAP6,AKAP7,CAMK2A,CAMK2B,CAMK2G,CAMK4,CCR4,CHRM3,CNR1,CREB1,CREB5,DRD4,DUSP1,DUSP6,GABBR2,GNAI2,GNAL,GNAO1,GRK2,GRK4,GRM3,GRM4,GRM7,GRM8,HRH2,HTR1B,LPAR1,MAPK1,MPPED2,NAPEPLD,PDE11A,PDE1A,PDE1B,PDE3A,PDE3B,PDE4D,PDE5A,PDE6B,PDE6D,PDE6G,PDE8A,PDE8B,PDE9A,PKIA,PPP3CA,PRKAR2B,PTGER3,RAPGEF4,RGS12,RGS14,RGS4,RGS7,RPS6KA1,SMPDL3A,STAT3,TBXA2…
Melanocyte Development and Pigmentation Signaling	3.8	0.351	0.378	14/94 (15%)	0/94 (0%)	19/94 (20%)	61/94 (65%)	ADCY1,ADCY2,ADCY7,ADCY8,BCL2,CREB1,CREB5,KIT,MAPK1,PAX3,PIK3C2G,PIK3C3,PIK3CA,PIK3CD,PIK3R1,PIK3R2,PIK3R3,PIK3R5,PIK3R6,PLCG1,PLCG2,PRKAR2B,PTPN11,PTPN6,RASD1,RASD2,RPS6KA1,RPS6KA2,RPS6KA5,RRAS2,SHC1,SOX10,TYR
Salvage Pathways of Pyrimidine Ribonucleotides	3.79	0.347	-0.354	19/98 (19%)	0/98 (0%)	15/98 (15%)	64/98 (65%)	AICDA,AK1,AK4,AK5,AK8,CDK1,CDK2,CDK6,DAPK1,EIF2AK2,G6PC,GRK4,GRK5,GRK6,HIPK1,LIMK2,MAP3K6,MAP3K8,MAP3K9,MAPK1,MAPK6,NEK2,NME2,NME5,PAK5,PIM1,PLK1,PRKCD,PRKCE,PRKCH,PRPF4B,PSTK,UCK2,UPRT
Gustation Pathway	3.74	0.312	#NUM!	15/154 (10%)	0/154 (0%)	33/154 (21%)	106/154 (69%)	ADCY1,ADCY2,ADCY7,ADCY8,CACNA1B,CACNA1C,CACNA1D,CACNA1E,CACNA1G,CACNA1I,CACNA2D3,CACNB2,CACNB4,CACNG2,CACNG3,CACNG5,GNB1,GNG5,ITPR1,ITPR3,MPPED2,NAPEPLD,P2RX1,P2RX5,P2RX6,P2RX7,P2RY1,P2RY10,P2RY4,P2RY8,PDE11A,PDE1A,PDE1B,PDE3A,PDE3B,PDE4D,PDE5A,PDE6B,PDE6D,PDE6G,PDE8A,PDE8B,PDE9A,PLCB2,PRKAR2B,SCNN1A,SCNN1G,SMPDL3A
IL-23 Signaling Pathway	3.72	0.432	0.229	9/44 (20%)	0/44 (0%)	10/44 (23%)	25/44 (57%)	AKT3,HIF1A,IL12RB2,NFKB1,NFKBIA,PIK3C2G,PIK3C3,PIK3CA,PIK3CD,PIK3R1,PIK3R2,PIK3R3,PIK3R5,PIK3R6,RORA,SOCS3,STAT3,STAT4,TNFSF11
Erythropoietin Signaling	3.72	0.368	#NUM!	16/76 (21%)	0/76 (0%)	12/76 (16%)	48/76 (63%)	AKT3,MAPK1,NFKB1,NFKBIA,NFKBIE,PIK3C2G,PIK3C3,PIK3CA,PIK3CD,PIK3R1,PIK3R2,PIK3R3,PIK3R5,PIK3R6,PLCG1,PLCG2,PRKCA,PRKCB,PRKCD,PRKCE,PRKCH,PRKD3,PTPN6,RASD1,RASD2,RRAS2,SHC1,SOCS3
GDNF Family Ligand-Receptor Interactions	3.72	0.368	-0.426	15/76 (20%)	0/76 (0%)	13/76 (17%)	48/76 (63%)	CREB1,DOK2,DOK3,DOK5,DOK6,FRS2,GAB1,ITPR1,ITPR3,MAPK1,MAPK10,PDLIM7,PIK3C2G,PIK3C3,PIK3CA,PIK3CD,PIK3R1,PIK3R2,PIK3R3,PIK3R5,PIK3R6,PLCG1,PLCG2,RASD1,RASD2,RET,RRAS2,SHC1
FAK Signaling	3.71	0.347	#NUM!	17/95 (18%)	0/95 (0%)	16/95 (17%)	62/95 (65%)	ACTA1,ACTA2,ACTB,ACTG2,AKT3,ARHGEF6,ARHGEF7,BCAR1,CAPN1,CSK,DOCK1,EGF,ITGA3,ITGA4,MAPK1,PAK4,PAK5,PIK3C2G,PIK3C3,PIK3CA,PIK3CD,PIK3R1,PIK3R2,PIK3R3,PIK3R5,PIK3R6,PLCG1,PLCG2,RASD1,RASD2,RRAS2,TNS1,VCL
FGF Signaling	3.66	0.357	1.826	11/84 (13%)	0/84 (0%)	19/84 (23%)	54/84 (64%)	AKT3,CREB1,CREB5,FGF1,FGF13,FGF22,FGFR3,FGFRL1,FRS2,GAB1,HGF,ITPR1,MAP3K1,MAPK1,MET,PIK3C2G,PIK3C3,PIK3CA,PIK3CD,PIK3R1,PIK3R2,PIK3R3,PIK3R5,PIK3R6,PLCG1,PRKCA,PTPN11,PTPN6,RPS6KA5,STAT3
AMPK Signaling	3.63	0.29	1.298	21/214 (10%)	0/214 (0%)	41/214 (19%)	152/214 (71%)	ACTB,AK1,AK3,AK4,AK5,AK6,AK8,AKT3,CAMKK2,CCND1,CHRM3,CHRNA10,CHRNA4,CHRNB2,CHRNB4,CPT2,CREB1,CREB5,FOXO3,FOXO4,FOXO6,GNB1L,ILKAP,KAT2B,MAPK1,ORAI1,ORAI2,PCK2,PFKFB1,PFKFB4,PHLPP1,PIK3C2G,PIK3C3,PIK3CA,PIK3CD,PIK3R1,PIK3R2,PIK3R3,PIK3R5,PIK3R6,PPARGC1A,PPAT,PPM1D,PPM1E,PPM1G,PPM1J,PPM1M,PPP2CB,PPP2R2B,PPP2R2C,PPP2R3B,PRKAB1,PRKAB2,PRKAR2B,PTPA,RAB6A,SLC2A1,SMARCA2,SMARCD1,SMARCD2,STIM1,STRADA
ERK/MAPK Signaling	3.62	0.295	-1.361	27/193 (14%)	0/193 (0%)	30/193 (16%)	136/193 (70%)	BCAR1,CREB1,CREB5,DOCK1,DUSP1,DUSP6,ELF1,ELK3,ESR1,ETS1,HSPB7,ITGA3,ITGA4,MAPK1,MKNK2,MYC,PAK4,PAK5,PIK3C2G,PIK3C3,PIK3CA,PIK3CD,PIK3R1,PIK3R2,PIK3R3,PIK3R5,PIK3R6,PLA2G10,PLCG1,PLCG2,PPM1J,PPP1CB,PPP1R7,PPP2CB,PPP2R2B,PPP2R2C,PPP2R3B,PRKAR2B,PRKCA,PRKCB,PRKCD,PRKCE,PTK2B,PTPA,RAC2,RAC3,RAPGEF4,RASD1,RASD2,RPS6KA1,RPS6KA5,RRAS2,SHC1,STAT1,STAT3,VRK2,YWHAG
Docosahexaenoic Acid (DHA) Signaling	3.61	0.447	#NUM!	6/38 (16%)	0/38 (0%)	11/38 (29%)	21/38 (55%)	AKT3,APAF1,BCL2,BCL2L1,CASP3,CASP9,PIK3C2G,PIK3C3,PIK3CA,PIK3CD,PIK3R1,PIK3R2,PIK3R3,PIK3R5,PIK3R6,PNPLA2,SERPINF1
Calcium Signaling	3.6	0.291	4.128	17/206 (8%)	0/206 (0%)	43/206 (21%)	146/206 (71%)	ACTA1,ACTA2,ATP2A3,ATP2B2,CACNA1B,CACNA1C,CACNA1D,CACNA1E,CACNA1G,CACNA1I,CACNA2D3,CACNB2,CACNB4,CACNG2,CACNG3,CACNG5,CAMK2A,CAMK2B,CAMK2G,CAMK4,CAMKK2,CHP1,CHRNA10,CHRNA4,CHRNB2,CHRNB4,CREB1,CREB5,GRIA1,GRIA2,GRIA3,GRIA4,GRIK1,GRIN1,GRIN2A,GRIN2B,HDAC11,HDAC2,HDAC4,HDAC7,ITPR1,ITPR3,MAPK1,MYH11,MYH6,MYL4,MYL9,NFAT5,NFATC2,NFATC3,PPP3CA,PRKAR2B,RYR2,SLC8A1,SLC8A3,TNNC1,TNNT3,TPM1,Tpm3,TRPC6
Epithelial Adherens Junction Signaling	3.59	0.309	#NUM!	21/152 (14%)	0/152 (0%)	26/152 (17%)	105/152 (69%)	ACTA1,ACTA2,ACTB,ACTG2,ACTN1,ACTN2,ACTR3,ACVR1B,ACVR1C,AKT3,APC,ARPC1B,ARPC3,ARPC4,ARPC5,CTNNA2,EGF,EPN3,FGF1,HGF,JUP,LEF1,MAGI1,MAGI2,MET,MYH11,MYH6,MYL4,MYL9,MYO7A,NOTCH1,PARD3,RASD1,RASD2,RRAS2,SORBS1,TCF7L2,TUBA1A,TUBA1C,TUBA4A,TUBB1,TUBB2B,TUBB3,TUBB6,VCL,WASF1,YES1
Breast Cancer Regulation by Stathmin1	3.58	0.247	#NUM!	54/591 (9%)	0/591 (0%)	92/591 (16%)	445/591 (75%)	ADCYAP1R1,ADGRB1,ADGRB2,ADGRB3,ADGRD2,ADGRG1,ADGRG5,ADGRL3,ADGRV1,ADORA2A,ADORA2B,AGTR1,ARHGEF10,ARHGEF11,ARHGEF17,ARHGEF3,ARHGEF6,ARHGEF7,ARHGEF9,BMP6,CALCR,CAMK2A,CAMK2B,CAMK2G,CAMK4,CCND1,CCND2,CCND3,CCR4,CCR7,CCR8,CDK1,CDK2,CDK6,CELSR1,CHRM3,CNR1,CREB1,CREB5,CRHR2,CYSLTR1,DRD4,E2F1,E2F8,EDNRB,EGF,F2R,FOXM1,FZD3,FZD4,FZD9,GABBR2,GNAQ,GNB1,GNB1L,GNG10,GNG12,GNG4,GNG5,GPR132,GPR137B,GPR15,GPR158…
Androgen Signaling	3.57	0.316	2.746	16/136 (12%)	0/136 (0%)	27/136 (20%)	93/136 (68%)	CACNA1B,CACNA1C,CACNA1D,CACNA1E,CACNA1G,CACNA1I,CACNA2D3,CACNB2,CACNB4,CACNG2,CACNG3,CACNG5,CAMK4,CCND1,GNA11,GNAI2,GNAL,GNAO1,GNAQ,GNB1,GNB1L,GNG10,GNG12,GNG4,GNG5,GTF2H1,GTF2H2,GTF2H3,HSP90AA1,KAT2B,MAPK1,NCOA4,NFKB1,POLR2B,POLR2E,PRKAR2B,PRKCA,PRKCB,PRKCD,PRKCE,PRKCH,PRKD3,SHC1
PPARα/RXRα Activation	3.55	0.295	1.915	22/190 (12%)	0/190 (0%)	34/190 (18%)	134/190 (71%)	ACAA1,ACVR1B,ACVR1C,ADCY1,ADCY2,ADCY7,ADCY8,ADIPOR2,AIP,AP2A2,CHD5,CKAP5,CLOCK,CYP2C18,GK,GNA11,GNAQ,GOT2,GPD2,HELZ2,HSP90AA1,HSP90AB1,IKBKB,IKBKE,IL1RAPL1,IL1RAPL2,MAP4K4,MAPK1,NFKB1,NFKBIA,NFKBIE,PDIA3,PLCB1,PLCB2,PLCD1,PLCD3,PLCD4,PLCE1,PLCG1,PLCG2,PLCH1,PLCH2,PLCL2,PLCZ1,PPARGC1A,PRKAB1,PRKAB2,PRKAR2B,PRKCA,PRKCB,RASD1,RASD2,RRAS2,SHC1,SLC27A1,TGS1
IL-7 Signaling Pathway	3.5	0.359	0	13/78 (17%)	0/78 (0%)	15/78 (19%)	50/78 (64%)	AKT3,BCL2,CCND1,CCND3,CDK2,CXCR5,FOXO3,FOXO4,FOXO6,HGF,IL2RG,IL7R,MAPK1,MET,MYC,PAX5,PIK3C2G,PIK3C3,PIK3CA,PIK3CD,PIK3R1,PIK3R2,PIK3R3,PIK3R5,PIK3R6,SHC1,SLC2A1,STAT1
Pancreatic Adenocarcinoma Signaling	3.49	0.33	2.043	16/109 (15%)	0/109 (0%)	20/109 (18%)	73/109 (67%)	ABL1,AKT3,BCL2,BCL2L1,BRCA2,CASP9,CCND1,CDK2,E2F1,E2F8,EGF,GPLD1,MAPK1,MAPK10,NAPEPLD,NFKB1,NOTCH1,PDGFC,PIK3C2G,PIK3C3,PIK3CA,PIK3CD,PIK3R1,PIK3R2,PIK3R3,PIK3R5,PIK3R6,PLD1,PLD4,PLD5,PTGS2,RAD51,STAT1,STAT3,SUV39H1,TGFA
Role of Tissue Factor in Cancer	3.48	0.325	#NUM!	17/117 (15%)	0/117 (0%)	21/117 (18%)	79/117 (68%)	AKT3,BCL2L1,BLK,CASP3,CCN1,CCN2,CFL2,F10,F3,FGR,FRK,GNA11,GNAQ,HCK,ITGA3,ITGB3,LIMK2,MAPK1,PIK3C2G,PIK3C3,PIK3CA,PIK3CD,PIK3R1,PIK3R2,PIK3R3,PIK3R5,PIK3R6,PLCB1,PRKCA,PTK2B,PTPN11,RASD1,RASD2,RPS6KA1,RPS6KA2,RPS6KA5,RRAS2,YES1
ErbB4 Signaling	3.48	0.373	-0.209	12/67 (18%)	0/67 (0%)	13/67 (19%)	42/67 (63%)	ERBB4,MAPK1,Nrg1,NRG2,PIK3C2G,PIK3C3,PIK3CA,PIK3CD,PIK3R1,PIK3R2,PIK3R3,PIK3R5,PIK3R6,PLCG1,PLCG2,PRKCA,PRKCB,PRKCD,PRKCE,PRKCH,PRKD3,RASD1,RASD2,RRAS2,SHC1
PDGF Signaling	3.46	0.349	0.378	13/86 (15%)	0/86 (0%)	17/86 (20%)	56/86 (65%)	ABL1,ABL2,EIF2AK2,INPP5B,INPP5D,INPP5J,MAP3K1,MAPK1,MYC,PDGFC,PIK3C2G,PIK3C3,PIK3CA,PIK3CD,PIK3R1,PIK3R2,PIK3R3,PIK3R5,PIK3R6,PLCG1,PLCG2,PRKCA,PRKCB,RASD1,RASD2,RRAS2,SHC1,STAT1,STAT3,SYNJ1
Growth Hormone Signaling	3.45	0.366	-0.392	13/71 (18%)	0/71 (0%)	13/71 (18%)	45/71 (63%)	MAPK1,PIK3C2G,PIK3C3,PIK3CA,PIK3CD,PIK3R1,PIK3R2,PIK3R3,PIK3R5,PIK3R6,PLCG1,PLCG2,PRKCA,PRKCB,PRKCD,PRKCE,PRKCH,PRKD3,PTPN6,RPS6KA1,RPS6KA2,RPS6KA5,SOCS3,SOCS4,STAT1,STAT3
Regulation of Actin-based Motility by Rho	3.43	0.34	-1.257	18/94 (19%)	0/94 (0%)	14/94 (15%)	62/94 (66%)	ACTA1,ACTA2,ACTB,ACTG2,ACTR3,ARPC1B,ARPC3,ARPC4,ARPC5,FNBP1,ITGA3,ITGA4,MPRIP,MYL4,MYL9,PAK4,PAK5,PFN2,PI4KA,PIKFYVE,PIP4K2B,PIP5K1B,PPP1CB,RAC2,RAC3,RHOB,RHOBTB1,RHOF,RHOU,RND2,WASF1,WIPF1
CD27 Signaling in Lymphocytes	3.43	0.396	-0.229	15/53 (28%)	0/53 (0%)	6/53 (11%)	32/53 (60%)	APAF1,BCL2L1,CASP3,CASP8,CASP9,IKBKB,IKBKE,MAP3K1,MAP3K13,MAP3K15,MAP3K3,MAP3K4,MAP3K6,MAP3K8,MAP3K9,MAPK10,NFKB1,NFKBIA,NFKBIE,SIVA1,TRAF5
Xenobiotic Metabolism Signaling	3.42	0.272	#NUM!	24/287 (8%)	0/287 (0%)	54/287 (19%)	209/287 (73%)	ABCC3,AHRR,AIP,ALDH1A1,ALDH1A2,ALDH1L2,ALDH3A2,ALDH3B1,ALDH4A1,ALDH5A1,ALDH6A1,ALDH9A1,ARNT,CAMK2A,CAMK2B,CAMK2G,CAMK4,CES1,CHST1,CHST12,CHST3,ESD,FMO5,GCLC,GRIP1,GSTA2,HDAC4,HS3ST5,HS3ST6,HSP90AA1,HSP90AB1,MAOB,MAP3K1,MAP3K13,MAP3K15,MAP3K3,MAP3K4,MAP3K6,MAP3K8,MAP3K9,MAPK1,MGST1,NDST2,NDST3,NDST4,NFE2L2,NFKB1,NQO1,PIK3C2G,PIK3C3,PIK3CA,PIK3CD,PIK3R1,PIK3R2,PIK3R3,PIK3R5,PIK3R6,PPARGC1A,PPM1J,PP…
Phospholipases	3.41	0.375	1.279	8/64 (13%)	0/64 (0%)	16/64 (25%)	40/64 (63%)	ABHD3,GPLD1,NAPEPLD,PDIA3,PLA1A,PLA2G10,PLA2R1,PLAAT1,PLCB1,PLCB2,PLCD1,PLCD3,PLCD4,PLCE1,PLCG1,PLCG2,PLCH1,PLCH2,PLCL2,PLCZ1,PLD1,PLD4,PLD5,PNPLA8
NGF Signaling	3.4	0.325	-0.845	20/114 (18%)	0/114 (0%)	17/114 (15%)	77/114 (68%)	AKT3,CREB1,CREB5,GAB1,IKBKB,IKBKE,MAP3K1,MAP3K13,MAP3K15,MAP3K3,MAP3K4,MAP3K6,MAP3K8,MAP3K9,MAPK1,MAPK10,NFKB1,PIK3C2G,PIK3C3,PIK3CA,PIK3CD,PIK3R1,PIK3R2,PIK3R3,PIK3R5,PIK3R6,PLCG1,PLCG2,PRKCD,PTPN11,RASD1,RASD2,RPS6KA1,RPS6KA2,RPS6KA5,RRAS2,SHC1
IL-3 Signaling	3.4	0.354	1.177	12/79 (15%)	0/79 (0%)	16/79 (20%)	51/79 (65%)	AKT3,CHP1,GAB2,INPP5D,MAPK1,PIK3C2G,PIK3C3,PIK3CA,PIK3CD,PIK3R1,PIK3R2,PIK3R3,PIK3R5,PIK3R6,PPP3CA,PRKCA,PRKCB,PRKCD,PRKCE,PRKCH,PRKD3,PTPN6,RASD1,RASD2,RRAS2,SHC1,STAT1,STAT3
Prostate Cancer Signaling	3.35	0.341	#NUM!	18/91 (20%)	0/91 (0%)	13/91 (14%)	60/91 (66%)	ABL1,AKT3,BCL2,CASP9,CCND1,CCNE2,CDK2,CREB1,CREB5,E2F1,HSP90AA1,HSP90AB1,LEF1,MAPK1,NFKB1,NFKBIA,NFKBIE,PIK3C2G,PIK3C3,PIK3CA,PIK3CD,PIK3R1,PIK3R2,PIK3R3,PIK3R5,PIK3R6,RASD1,RASD2,RRAS2,SRD5A1,SUV39H1
IL-9 Signaling	3.34	0.455	0	6/33 (18%)	0/33 (0%)	9/33 (27%)	18/33 (55%)	CISH,IL2RG,NFKB1,PIK3C2G,PIK3C3,PIK3CA,PIK3CD,PIK3R1,PIK3R2,PIK3R3,PIK3R5,PIK3R6,SOCS3,STAT1,STAT3
Mouse Embryonic Stem Cell Pluripotency	3.33	0.33	0.707	13/103 (13%)	0/103 (0%)	21/103 (20%)	69/103 (67%)	AKT3,APC,BMP4,BMPR1A,DVL1,FZD3,FZD4,FZD9,ID2,ID3,IL6ST,LEF1,MAPK1,MYC,PIK3C2G,PIK3C3,PIK3CA,PIK3CD,PIK3R1,PIK3R2,PIK3R3,PIK3R5,PIK3R6,PTPN11,RASD1,RASD2,RRAS2,SMO,SOX2,STAT3,TAB1,TBXT,TCF7L2,WNT3A
Endocannabinoid Developing Neuron Pathway	3.32	0.322	0	13/115 (11%)	0/115 (0%)	24/115 (21%)	78/115 (68%)	ADCY1,ADCY2,ADCY7,ADCY8,AKT3,BRCA1,CCND1,CNR1,CREB1,CREB5,GNAI2,GNAL,GNAO1,GNB1,GNB1L,GNG5,MAPK1,MAPK10,MAPK6,MGLL,PIK3C2G,PIK3C3,PIK3CA,PIK3CD,PIK3R1,PIK3R2,PIK3R3,PIK3R5,PIK3R6,PRKAR2B,RAC2,RAC3,RASD1,RASD2,RRAS2,STAT3,STMN2
CD40 Signaling	3.29	0.369	-0.426	16/65 (25%)	0/65 (0%)	8/65 (12%)	41/65 (63%)	CD40,CD40LG,IKBKB,IKBKE,MAPK1,MAPK10,NFKB1,NFKBIA,NFKBIE,PIK3C2G,PIK3C3,PIK3CA,PIK3CD,PIK3R1,PIK3R2,PIK3R3,PIK3R5,PIK3R6,PTGS1,PTGS2,STAT3,TRAF1,TRAF3,TRAF5
Choline Biosynthesis III	3.29	0.6	0.707	3/15 (20%)	0/15 (0%)	6/15 (40%)	6/15 (40%)	CEPT1,GPLD1,NAPEPLD,PCYT1A,PCYT1B,PHKA1,PLD1,PLD4,PLD5
Ephrin A Signaling	3.28	0.404	#NUM!	6/47 (13%)	0/47 (0%)	13/47 (28%)	28/47 (60%)	ADAM10,BCAR1,CFL2,EFNA5,EPHA10,EPHA3,EPHA5,NGEF,PIK3C2G,PIK3C3,PIK3CA,PIK3CD,PIK3R1,PIK3R2,PIK3R3,PIK3R5,PIK3R6,PTPN11,VAV3
Neuroinflammation Signaling Pathway	3.26	0.268	-0.254	34/299 (11%)	0/299 (0%)	46/299 (15%)	219/299 (73%)	ACVR1B,ACVR1C,AKT3,BCL2,BIRC2,CALB1,CALB2,CASP1,CASP3,CASP8,CD40,CHP1,CREB1,CREB5,CYBB,GABBR2,GABRA1,GABRA2,GABRA3,GABRA4,GABRA5,GABRB1,GABRB2,GABRB3,GABRG1,GABRG2,GAD1,GAD2,GLS,GLUL,GRIA1,GRIN1,GRIN2A,GRIN2B,HLA-A,HLA-DRA,HMGB1,IKBKB,IKBKE,KCNJ6,MAPK1,MAPK10,MAPK6,MAPT,NCF1,NFAT5,NFATC2,NFATC3,NFE2L2,NFKB1,NLRP3,NOX1,NOX3,P2RX7,PIK3C2G,PIK3C3,PIK3CA,PIK3CD,PIK3R1,PIK3R2,PIK3R3,PIK3R5,PIK3R6,PLA2…
Role of JAK1 and JAK3 in γc Cytokine Signaling	3.26	0.362	#NUM!	13/69 (19%)	0/69 (0%)	12/69 (17%)	44/69 (64%)	BLNK,FES,IL21R,IL2RG,IL7R,MAPK1,PIK3C2G,PIK3C3,PIK3CA,PIK3CD,PIK3R1,PIK3R2,PIK3R3,PIK3R5,PIK3R6,PTK2B,PTPN11,RASD1,RASD2,RRAS2,SHC1,SOCS3,STAT1,STAT3,SYK
Neuregulin Signaling	3.25	0.333	0.2	17/96 (18%)	0/96 (0%)	15/96 (16%)	64/96 (67%)	AKT3,DCN,EGF,ERBB4,HSP90AA1,HSP90AB1,ITGA3,ITGA4,MAPK1,MATK,MYC,NRG2,PICK1,PIK3R1,PIK3R2,PIK3R3,PLCG1,PLCG2,PRKCA,PRKCB,PRKCD,PRKCE,PRKCH,PRKD3,PTPN11,RASD1,RASD2,RPS6,RRAS2,SHC1,TGFA,TMEFF2
α-Adrenergic Signaling	3.25	0.333	-0.688	14/96 (15%)	0/96 (0%)	18/96 (19%)	64/96 (67%)	ADCY1,ADCY2,ADCY7,ADCY8,CAMK4,GNAI2,GNAQ,GNB1,GNB1L,GNG10,GNG12,GNG4,GNG5,ITPR1,ITPR3,MAPK1,PLCG1,PLCG2,PRKAR2B,PRKCA,PRKCB,PRKCD,PRKCE,PRKCH,PRKD3,PYGB,PYGL,RASD1,RASD2,RRAS2,SLC8A1,SLC8A3
Paxillin Signaling	3.24	0.324	-0.186	18/108 (17%)	0/108 (0%)	17/108 (16%)	73/108 (68%)	ACTA1,ACTA2,ACTB,ACTG2,ACTN1,ACTN2,ARHGEF6,ARHGEF7,BCAR1,CSK,DOCK1,ITGA3,ITGA4,ITGB2,ITGB3,ITGB4,ITGB8,MAPK1,MAPK10,PAK4,PAK5,PIK3C2G,PIK3C3,PIK3CA,PIK3CD,PIK3R1,PIK3R2,PIK3R3,PIK3R5,PIK3R6,PTK2B,RASD1,RASD2,RRAS2,VCL
Corticotropin Releasing Hormone Signaling	3.21	0.303	-1.151	14/145 (10%)	0/145 (0%)	30/145 (21%)	101/145 (70%)	ADCY1,ADCY2,ADCY7,ADCY8,ARPC5,CACNA1B,CACNA1C,CACNA1D,CACNA1E,CACNA1G,CACNA1I,CACNA2D3,CACNB2,CACNB4,CACNG2,CACNG3,CACNG5,CAMK4,CNR1,CREB1,CREB5,CRHR2,CTH,GAD1,GLI3,GNAI2,GNAO1,GNAQ,Gucy1b2,ITPR1,ITPR3,MAPK1,NPR2,PLCG1,PLCG2,PRKAR2B,PRKCA,PRKCB,PRKCD,PRKCE,PRKCH,PRKD3,PTGS2,SMO
Fc Epsilon RI Signaling	3.16	0.316	-0.686	20/117 (17%)	0/117 (0%)	17/117 (15%)	80/117 (68%)	AKT3,BTK,GAB1,GRAP2,INPP5B,INPP5D,INPP5J,LCP2,MAPK1,MAPK10,PIK3C2G,PIK3C3,PIK3CA,PIK3CD,PIK3R1,PIK3R2,PIK3R3,PIK3R5,PIK3R6,PLA2G10,PLCG1,PLCG2,PRKCA,PRKCB,PRKCD,PRKCE,PRKCH,PRKD3,PTPN11,RAC2,RAC3,RASD1,RASD2,RRAS2,SYK,SYNJ1,VAV3
HIF1α Signaling	3.15	0.283	1.576	24/205 (12%)	0/205 (0%)	34/205 (17%)	147/205 (72%)	AKT3,ARNT,BMP6,CAMK2A,CAMK2B,CAMK2G,CAMK4,CHP1,CYBB,EGF,EGLN1,FLT4,GPI,HGF,HIF1A,HK1,HK3,HSP90AA1,HSPA2,HSPA8,MAPK1,MET,MKNK2,MMP16,MMP2,NCF1,NOX1,NOX3,PDGFC,PIK3C2G,PIK3C3,PIK3CA,PIK3CD,PIK3R1,PIK3R2,PIK3R3,PIK3R5,PIK3R6,PKM,PLCG1,PLCG2,PPP3CA,PRKCA,PRKCB,PRKCD,PRKCE,PRKCH,PRKD3,RASD1,RASD2,RPS6,RRAS2,SLC2A1,SLC2A8,STAT3,TF,TGFA,VIM
nNOS Signaling in Skeletal Muscle Cells	3.14	0.415	#NUM!	1/41 (2%)	0/41 (0%)	16/41 (39%)	24/41 (59%)	CACNA1B,CACNA1C,CACNA1D,CACNA1E,CACNA1G,CACNA1I,CACNA2D3,CACNB2,CACNB4,CACNG2,CACNG3,CACNG5,CAMK4,DMD,RYR2,SNTB1,SNTB2
Glioma Invasiveness Signaling	3.13	0.351	-0.218	12/74 (16%)	0/74 (0%)	14/74 (19%)	48/74 (65%)	F2R,FNBP1,ITGB3,MAPK1,MMP2,PIK3C2G,PIK3C3,PIK3CA,PIK3CD,PIK3R1,PIK3R2,PIK3R3,PIK3R5,PIK3R6,RAC2,RAC3,RASD1,RASD2,RHOB,RHOBTB1,RHOF,RHOU,RND2,RRAS2,TIMP4,VTN
Agrin Interactions at Neuromuscular Junction	3.12	0.346	-0.209	14/78 (18%)	0/78 (0%)	13/78 (17%)	51/78 (65%)	ACTA1,ACTA2,ACTB,ACTG2,ARHGEF6,ARHGEF7,DVL1,ERBB4,GABPB1,ITGA3,ITGA4,ITGB2,ITGB3,LAMB1,LAMC1,MAPK1,MAPK10,MUSK,Nrg1,NRG2,PAK4,PAK5,RAC2,RAC3,RASD1,RASD2,RRAS2
NRF2-mediated Oxidative Stress Response	3.09	0.286	1.043	20/189 (11%)	0/189 (0%)	34/189 (18%)	135/189 (71%)	ACTA1,ACTA2,ACTB,ACTG2,AKR7A2,AOX1,CBR1,CDC34,DNAJA4,DNAJB13,DNAJB5,DNAJC1,DNAJC13,DNAJC14,DNAJC5,DNAJC6,DNAJC8,ENC1,EPHX1,FKBP5,GCLC,GSTA2,HACD3,HERPUD1,MAFF,MAP3K1,MAPK1,MGST1,NFE2L2,NQO1,PIK3C2G,PIK3C3,PIK3CA,PIK3CD,PIK3R1,PIK3R2,PIK3R3,PIK3R5,PIK3R6,PPIB,PRKCA,PRKCB,PRKCD,PRKCE,PRKCH,PRKD3,RASD1,RASD2,RRAS2,SOD1,SQSTM1,TXN,TXNRD1,VCP
Nur77 Signaling in T Lymphocytes	2.97	0.353	-0.408	14/68 (21%)	0/68 (0%)	10/68 (15%)	44/68 (65%)	APAF1,BCL2,CAMK4,CASP3,CASP9,CD247,CD28,CD3D,CD3E,CHP1,HDAC2,HDAC7,MAP3K3,MAPK1,PCNA,PDK1,PPP3CA,PRKCA,PRKCB,PRKCD,PRKCE,PRKCH,PRKD3,SIN3B
CCR3 Signaling in Eosinophils	2.94	0.306	0	16/124 (13%)	0/124 (0%)	22/124 (18%)	86/124 (69%)	CAMK4,CFL2,GNAI2,GNB1,GNB1L,GNG10,GNG12,GNG4,GNG5,ITPR1,ITPR3,LIMK2,MAPK1,MPRIP,PAK4,PAK5,PIK3C2G,PIK3C3,PIK3CA,PIK3CD,PIK3R1,PIK3R2,PIK3R3,PIK3R5,PIK3R6,PLA2G10,PLCB1,PLCB2,PPP1CB,PRKCA,PRKCB,PRKCD,PRKCE,PRKCH,PRKD3,RASD1,RASD2,RRAS2
CNTF Signaling	2.94	0.368	0.688	8/57 (14%)	0/57 (0%)	13/57 (23%)	36/57 (63%)	CNTFR,IL6ST,MAPK1,PIK3C2G,PIK3C3,PIK3CA,PIK3CD,PIK3R1,PIK3R2,PIK3R3,PIK3R5,PIK3R6,PTPN11,RASD1,RASD2,RPS6KA1,RPS6KA2,RPS6KA5,RRAS2,STAT1,STAT3
Role of CHK Proteins in Cell Cycle Checkpoint Control	2.94	0.368	1.5	14/57 (25%)	0/57 (0%)	7/57 (12%)	36/57 (63%)	ATR,BRCA1,CDK1,CDK2,CHEK1,CHEK2,E2F1,E2F8,NBN,PCNA,PLK1,PPM1J,PPP2CB,PPP2R2B,PPP2R2C,PPP2R3B,PTPA,RFC2,RFC4,RFC5,SLC19A1
FLT3 Signaling in Hematopoietic Progenitor Cells	2.92	0.338	0.6	12/80 (15%)	0/80 (0%)	15/80 (19%)	53/80 (66%)	AKT3,CREB1,CREB5,FLT3,GAB2,INPP5D,MAPK1,PIK3C2G,PIK3C3,PIK3CA,PIK3CD,PIK3R1,PIK3R2,PIK3R3,PIK3R5,PIK3R6,PTPN11,RASD1,RASD2,RPS6KA1,RPS6KA2,RPS6KA5,RRAS2,SHC1,STAT1,STAT3,STAT4
JAK/Stat Signaling	2.92	0.338	0.6	10/80 (13%)	0/80 (0%)	17/80 (21%)	53/80 (66%)	AKT3,BCL2L1,CISH,GNAQ,MAPK1,NFKB1,PIK3C2G,PIK3C3,PIK3CA,PIK3CD,PIK3R1,PIK3R2,PIK3R3,PIK3R5,PIK3R6,PTPN1,PTPN11,PTPN6,RASD1,RASD2,RRAS2,SHC1,SOCS3,SOCS4,STAT1,STAT3,STAT4
tRNA Splicing	2.87	0.395	2	4/43 (9%)	0/43 (0%)	13/43 (30%)	26/43 (60%)	MPPED2,NAPEPLD,PDE11A,PDE1A,PDE1B,PDE3A,PDE3B,PDE4D,PDE5A,PDE6B,PDE6D,PDE6G,PDE8A,PDE8B,PDE9A,SMPDL3A,TSEN54
GPCR-Mediated Integration of Enteroendocrine Signaling Exemplified by an L Cell	2.85	0.342	-0.6	9/73 (12%)	0/73 (0%)	16/73 (22%)	48/73 (66%)	ADCY1,ADCY2,ADCY7,ADCY8,ADCYAP1,CCK,GNA11,GNAI2,GNAQ,ITPR1,ITPR3,PDIA3,PLCB1,PLCB2,PLCD1,PLCD3,PLCD4,PLCE1,PLCG1,PLCG2,PLCH1,PLCH2,PLCL2,PLCZ1,PRKAR2B
PAK Signaling	2.83	0.32	0.378	12/97 (12%)	0/97 (0%)	19/97 (20%)	66/97 (68%)	ARHGEF6,ARHGEF7,CASP3,CFL2,DSCAM,EPHA3,GIT1,ITGA3,ITGA4,LIMK2,MAPK1,MAPK10,MYL4,MYL9,PAK4,PAK5,PDGFC,PIK3C2G,PIK3C3,PIK3CA,PIK3CD,PIK3R1,PIK3R2,PIK3R3,PIK3R5,PIK3R6,PTK2B,RASD1,RASD2,RRAS2,SHC1
Sertoli Cell-Sertoli Cell Junction Signaling	2.82	0.281	#NUM!	20/185 (11%)	0/185 (0%)	32/185 (17%)	133/185 (72%)	ACTA1,ACTA2,ACTB,ACTG2,ACTN1,ACTN2,AKT3,BCAR1,CGN,CLDN11,CTNNA2,DLG1,EPB41,EPN3,Gucy1b2,ILK,ITGA3,ITGA4,JUP,MAGI2,MAP3K1,MAP3K13,MAP3K15,MAP3K3,MAP3K4,MAP3K6,MAP3K8,MAP3K9,MAPK1,MAPK10,MPP6,MTMR2,MYO7A,PRKAR2B,PRKG2,RASD1,RASD2,RRAS2,SORBS1,SPTAN1,SPTBN1,TJP1,TJP2,TUBA1A,TUBA1C,TUBA4A,TUBB1,TUBB2B,TUBB3,TUBB6,VCL,YBX3
Semaphorin Neuronal Repulsive Signaling Pathway	2.81	0.3	-0.48	14/130 (11%)	0/130 (0%)	25/130 (19%)	91/130 (70%)	AKT3,BCAN,CFL2,CRMP1,DPYSL2,FARP1,FES,Gucy1b2,ITGA3,ITGA4,LIMK2,MAPT,MICAL1,MPRIP,MYL4,MYL9,PAK4,PAK5,PDE4D,PIK3C2G,PIK3C3,PIK3CA,PIK3CD,PIK3R1,PIK3R2,PIK3R3,PIK3R5,PIK3R6,PLCG1,PLCG2,PLXNB1,PLXND1,PPP1CB,PRKAR2B,PRKG2,SEMA3A,SEMA4D,SEMA6B,SEMA6D
Calcium-induced T Lymphocyte Apoptosis	2.78	0.348	-2.4	18/66 (27%)	0/66 (0%)	5/66 (8%)	43/66 (65%)	ATP2A3,CAMK4,CD247,CD3D,CD3E,CD4,CHP1,HDAC2,HLA-A,HLA-DRA,ITPR1,ITPR3,NFATC2,ORAI1,PLCG1,PPP3CA,PRKCA,PRKCB,PRKCD,PRKCE,PRKCH,PRKD3,ZAP70
EGF Signaling	2.74	0.364	0.447	9/55 (16%)	0/55 (0%)	11/55 (20%)	35/55 (64%)	AKT3,EGF,ITPR1,ITPR3,MAP3K1,MAPK1,PIK3C2G,PIK3C3,PIK3CA,PIK3CD,PIK3R1,PIK3R2,PIK3R3,PIK3R5,PIK3R6,PLCG1,PRKCA,SHC1,STAT1,STAT3
Pyrimidine Ribonucleotides De Novo Biosynthesis	2.74	0.386	0	8/44 (18%)	0/44 (0%)	9/44 (20%)	27/44 (61%)	AK1,AK4,AK5,AK8,BLM,CAD,DDX3X,DHX29,ENTPD2,ENTPD8,HNRNPA1,NME2,NME5,NUDT5,RAD54L,RECQL,SLC25A42
Angiopoietin Signaling	2.67	0.333	1.387	13/75 (17%)	0/75 (0%)	12/75 (16%)	50/75 (67%)	AKT3,ANGPT1,CASP9,DOK2,IKBKB,IKBKE,NFKB1,NFKBIA,NFKBIE,PAK4,PAK5,PIK3C2G,PIK3C3,PIK3CA,PIK3CD,PIK3R1,PIK3R2,PIK3R3,PIK3R5,PIK3R6,PTPN11,RASD1,RASD2,RRAS2,TIE1
PI3K/AKT Signaling	2.66	0.28	-2.795	24/175 (14%)	0/175 (0%)	25/175 (14%)	126/175 (72%)	AKT3,BCL2,BCL2L1,CCND1,FOXO3,GAB1,GAB2,HSP90AA1,HSP90AB1,IKBKB,IKBKE,IL12RB2,IL17RA,IL17RD,IL21R,IL2RG,IL6ST,IL7R,ILK,INPP5B,INPP5D,INPP5J,ITGA3,ITGA4,MAP3K8,MAPK1,MAPK8IP1,NFKB1,NFKBIA,NFKBIE,PIK3CA,PIK3CD,PIK3R1,PIK3R2,PIK3R3,PPM1J,PPP2CB,PPP2R2B,PPP2R2C,PPP2R3B,PTGS2,PTPA,RASD1,RASD2,RRAS2,SHC1,SYNJ1,YWHAE,YWHAG
Semaphorin Signaling in Neurons	2.62	0.35	#NUM!	6/60 (10%)	0/60 (0%)	15/60 (25%)	39/60 (65%)	ARHGAP1,CFL2,CRMP1,DPYSL2,FES,FNBP1,LIMK2,MAPK1,MET,PAK4,PAK5,PLXNB1,RAC2,RAC3,RHOB,RHOBTB1,RHOF,RHOU,RND2,SEMA3A,SEMA4D
Endometrial Cancer Signaling	2.62	0.35	-0.471	10/60 (17%)	0/60 (0%)	11/60 (18%)	39/60 (65%)	AKT3,CASP9,CCND1,CTNNA2,FOXO3,ILK,LEF1,MAPK1,MYC,PIK3C2G,PIK3C3,PIK3CA,PIK3CD,PIK3R1,PIK3R2,PIK3R3,PIK3R5,PIK3R6,RASD1,RASD2,RRAS2
Role of Osteoblasts, Osteoclasts and Chondrocytes in Rheumatoid Arthritis	2.6	0.268	#NUM!	25/220 (11%)	0/220 (0%)	34/220 (15%)	161/220 (73%)	AKT3,ALPL,APC,BCL2,BIRC2,BMP4,BMP5,BMP6,BMPR1A,CALCR,CAMK4,CASP9,CHP1,CTSK,DKK2,DVL1,FZD3,FZD4,FZD9,IKBKB,IKBKE,IL1RAPL1,IL1RAPL2,ITGA3,ITGB3,LEF1,LRP1,LRP6,MAPK1,MAPK10,NFAT5,NFATC2,NFATC3,NFKB1,NFKBIA,NFKBIE,PIK3C2G,PIK3C3,PIK3CA,PIK3CD,PIK3R1,PIK3R2,PIK3R3,PIK3R5,PIK3R6,PPP3CA,PTK2B,SFRP2,SMAD6,SMO,SMURF1,TCF7L2,TNFRSF11A,TNFRSF11B,TNFSF11,TRADD,TRAF5,WNT3A,WNT7B
D-myo-inositol (1,4,5,6)-Tetrakisphosphate Biosynthesis	2.58	0.289	1.093	17/142 (12%)	0/142 (0%)	24/142 (17%)	101/142 (71%)	ACP6,ALPL,CILP,DUSP1,DUSP10,DUSP14,DUSP16,DUSP23,EPHX2,ILKAP,INPP5B,ITPK1,MINPP1,MTMR2,MTMR7,NUDT3,NUDT5,PALD1,PDCD1,PIKFYVE,PLPP7,PPFIA2,PPP1R16B,PPP1R1C,PPP1R7,PPP3CA,PTPA,PTPN1,PTPN11,PTPN22,PTPN6,PTPN7,PTPRF,PTPRN,PTPRO,PXYLP1,SOCS3,STYX,STYXL1,SYNJ1,TNS3
D-myo-inositol (3,4,5,6)-tetrakisphosphate Biosynthesis	2.58	0.289	1.093	17/142 (12%)	0/142 (0%)	24/142 (17%)	101/142 (71%)	ACP6,ALPL,CILP,DUSP1,DUSP10,DUSP14,DUSP16,DUSP23,EPHX2,ILKAP,INPP5B,ITPK1,MINPP1,MTMR2,MTMR7,NUDT3,NUDT5,PALD1,PDCD1,PIKFYVE,PLPP7,PPFIA2,PPP1R16B,PPP1R1C,PPP1R7,PPP3CA,PTPA,PTPN1,PTPN11,PTPN22,PTPN6,PTPN7,PTPRF,PTPRN,PTPRO,PXYLP1,SOCS3,STYX,STYXL1,SYNJ1,TNS3
Cell Cycle: G2/M DNA Damage Checkpoint Regulation	2.58	0.367	1.5	13/49 (27%)	0/49 (0%)	5/49 (10%)	31/49 (63%)	ABL1,ATR,BRCA1,CCNB2,CDK1,CHEK1,CHEK2,HIPK2,KAT2B,MDM4,PLK1,PPM1D,PRKDC,RPS6KA1,TOP2A,WEE1,YWHAE,YWHAG
G Protein Signaling Mediated by Tubby	2.58	0.419	#NUM!	5/31 (16%)	0/31 (0%)	8/31 (26%)	18/31 (58%)	ABL1,GNAQ,GNB1,GNB1L,GNG10,GNG12,GNG4,GNG5,PLCB1,PLCB2,PLCG1,PLCG2,TUB
Role of BRCA1 in DNA Damage Response	2.58	0.325	-2	23/80 (29%)	0/80 (0%)	3/80 (4%)	54/80 (68%)	ABRAXAS1,ACTB,ATR,ATRIP,BLM,BRCA1,BRCA2,CHEK1,CHEK2,E2F1,E2F8,FANCE,FANCF,FANCG,FANCM,NBN,PLK1,RAD51,RFC2,RFC4,RFC5,SLC19A1,SMARCA2,SMARCD1,SMARCD2,STAT1
Renal Cell Carcinoma Signaling	2.58	0.325	1.606	8/80 (10%)	0/80 (0%)	18/80 (23%)	54/80 (68%)	AKT3,ARNT,ETS1,GAB1,HGF,HIF1A,MAPK1,MET,PAK4,PAK5,PIK3C2G,PIK3C3,PIK3CA,PIK3CD,PIK3R1,PIK3R2,PIK3R3,PIK3R5,PIK3R6,PTPN11,RASD1,RASD2,RPS27A,RRAS2,SLC2A1,TGFA
Purine Nucleotides Degradation II (Aerobic)	2.54	0.5	1.414	2/18 (11%)	0/18 (0%)	7/18 (39%)	9/18 (50%)	ADA,ADA2,ADARB2,GDA,NT5C1A,NT5C2,NT5C3B,NT5E,XDH
Pyrimidine Ribonucleotides Interconversion	2.53	0.381	0.258	7/42 (17%)	0/42 (0%)	9/42 (21%)	26/42 (62%)	AK1,AK4,AK5,AK8,BLM,DDX3X,DHX29,ENTPD2,ENTPD8,HNRNPA1,NME2,NME5,NUDT5,RAD54L,RECQL,SLC25A42
Adenosine Nucleotides Degradation II	2.53	0.533	1.134	2/15 (13%)	0/15 (0%)	6/15 (40%)	7/15 (47%)	ADA,ADA2,ADARB2,NT5C1A,NT5C2,NT5C3B,NT5E,XDH
Aryl Hydrocarbon Receptor Signaling	2.52	0.287	-0.784	19/143 (13%)	0/143 (0%)	22/143 (15%)	102/143 (71%)	AHRR,AIP,ALDH1A1,ALDH1A2,ALDH1L2,ALDH3A2,ALDH3B1,ALDH4A1,ALDH5A1,ALDH6A1,ALDH9A1,APAF1,ARNT,ATR,CCND1,CCND2,CCND3,CCNE2,CDK2,CDK6,CHEK1,CHEK2,E2F1,ESR1,GSTA2,HSP90AA1,HSP90AB1,HSPB7,MAPK1,MGST1,MYC,NFE2L2,NFIA,NFIB,NFIX,NFKB1,NQO1,RARA,TGM2,TP73,TYR
3-phosphoinositide Degradation	2.51	0.282	1.206	18/156 (12%)	0/156 (0%)	26/156 (17%)	112/156 (72%)	ACP6,ALPL,CILP,DUSP1,DUSP10,DUSP14,DUSP16,DUSP23,EPHX2,ILKAP,INPP5B,INPP5D,INPP5J,ITPK1,MINPP1,MTMR2,MTMR7,NUDT3,NUDT5,PALD1,PDCD1,PIKFYVE,PIP4P2,PLPP7,PPFIA2,PPP1R16B,PPP1R1C,PPP1R7,PPP3CA,PTPA,PTPN1,PTPN11,PTPN22,PTPN6,PTPN7,PTPRF,PTPRN,PTPRO,PXYLP1,SOCS3,STYX,STYXL1,SYNJ1,TNS3
TWEAK Signaling	2.51	0.4	-1.604	12/35 (34%)	0/35 (0%)	2/35 (6%)	21/35 (60%)	APAF1,BIRC2,CASP3,CASP8,CASP9,IKBKB,IKBKE,NFKB1,NFKBIA,NFKBIE,TNFRSF25,TRADD,TRAF1,TRAF3
Antiproliferative Role of Somatostatin Receptor 2	2.49	0.325	0.258	9/77 (12%)	0/77 (0%)	16/77 (21%)	52/77 (68%)	CTH,GAD1,GNB1,GNB1L,GNG10,GNG12,GNG4,GNG5,Gucy1b2,MAPK1,NPR2,PIK3C2G,PIK3C3,PIK3CA,PIK3CD,PIK3R1,PIK3R2,PIK3R3,PIK3R5,PIK3R6,PTPN11,PTPN6,RASD1,RASD2,RRAS2
Cyclins and Cell Cycle Regulation	2.49	0.321	-3.578	15/81 (19%)	0/81 (0%)	11/81 (14%)	55/81 (68%)	ABL1,ATR,CCNB2,CCND1,CCND2,CCND3,CCNE2,CDK1,CDK2,CDK6,CDKN2C,E2F1,E2F8,HDAC11,HDAC2,HDAC4,HDAC7,MYT1,PPM1J,PPP2CB,PPP2R2B,PPP2R2C,PPP2R3B,PTPA,SUV39H1,WEE1
April Mediated Signaling	2.45	0.385	-1.807	13/39 (33%)	0/39 (0%)	2/39 (5%)	24/39 (62%)	IKBKB,IKBKE,MAP3K1,MAPK1,MAPK10,NFAT5,NFATC2,NFATC3,NFKB1,NFKBIA,NFKBIE,TNFRSF13B,TRAF1,TRAF3,TRAF5
NF-κB Signaling	2.44	0.274	-1.021	30/179 (17%)	0/179 (0%)	19/179 (11%)	130/179 (73%)	AKT3,BMP4,BMPR1A,BMPR1B,CARD11,CASP8,CD40,CD40LG,EGF,EIF2AK2,FGFR3,FLT4,HDAC2,IKBKB,MALT1,MAP3K1,MAP3K3,MAP3K8,MAP4K4,NFKB1,NFKBIA,NFKBIE,NTRK2,PIK3C2G,PIK3C3,PIK3CA,PIK3CD,PIK3R1,PIK3R2,PIK3R3,PIK3R5,PIK3R6,PLCG2,PRKCB,RASD1,RASD2,RRAS2,TAB1,TBK1,TGFA,TLR3,TLR7,TNFRSF11A,TNFRSF11B,TNFSF11,TRADD,TRAF3,TRAF5,ZAP70
ErbB Signaling	2.43	0.309	0.577	12/94 (13%)	0/94 (0%)	17/94 (18%)	65/94 (69%)	EGF,ERBB4,MAPK1,MAPK10,NRG2,PAK4,PAK5,PIK3C2G,PIK3C3,PIK3CA,PIK3CD,PIK3R1,PIK3R2,PIK3R3,PIK3R5,PIK3R6,PLCG1,PLCG2,PRKCA,PRKCB,PRKCD,PRKCE,PRKCH,PRKD3,RASD1,RASD2,RRAS2,SHC1,TGFA
Natural Killer Cell Signaling	2.42	0.269	-1.511	35/197 (18%)	0/197 (0%)	18/197 (9%)	144/197 (73%)	AKT3,CD244,CD247,CFL2,COL18A1,COL1A2,COL3A1,HLA-A,HSPA2,HSPA8,IL12RB2,LCP2,LIMK2,MAP3K1,MAP3K13,MAP3K15,MAP3K3,MAP3K4,MAP3K6,MAP3K8,MAP3K9,MAPK1,NFAT5,NFATC2,NFATC3,NFKB1,PAK4,PAK5,PIK3C2G,PIK3C3,PIK3CA,PIK3CD,PIK3R1,PIK3R2,PIK3R3,PIK3R5,PIK3R6,PLCG1,PLCG2,PTK2B,PTPN11,PTPN6,RAC2,RAC3,RASD1,RASD2,RRAS2,SH2D1A,STAT4,SYK,VAV3,WIPF1,ZAP70
LPS-stimulated MAPK Signaling	2.41	0.317	-0.816	15/82 (18%)	0/82 (0%)	11/82 (13%)	56/82 (68%)	CREB1,IKBKB,IKBKE,MAPK1,MAPK10,NFKB1,NFKBIA,NFKBIE,PIK3C2G,PIK3C3,PIK3CA,PIK3CD,PIK3R1,PIK3R2,PIK3R3,PIK3R5,PIK3R6,PRKCA,PRKCB,PRKCD,PRKCE,PRKCH,PRKD3,RASD1,RASD2,RRAS2
PEDF Signaling	2.41	0.317	-0.426	12/82 (15%)	0/82 (0%)	14/82 (17%)	56/82 (68%)	AKT3,BCL2,BCL2L1,CASP8,IKBKB,IKBKE,MAPK1,NFKB1,NFKBIA,NFKBIE,PIK3C2G,PIK3C3,PIK3CA,PIK3CD,PIK3R1,PIK3R2,PIK3R3,PIK3R5,PIK3R6,PNPLA2,RASD1,RASD2,RRAS2,SERPINF1,TCF7L2,WASF2
Chronic Myeloid Leukemia Signaling	2.38	0.301	#NUM!	16/103 (16%)	0/103 (0%)	15/103 (15%)	72/103 (70%)	ABL1,AKT3,BCL2L1,CCND1,CDK6,E2F1,E2F8,GAB2,HDAC11,HDAC2,HDAC4,HDAC7,IKBKB,IKBKE,MAPK1,MYC,NFKB1,PIK3C2G,PIK3C3,PIK3CA,PIK3CD,PIK3R1,PIK3R2,PIK3R3,PIK3R5,PIK3R6,PTPN11,RASD1,RASD2,RRAS2,SUV39H1
Gαi Signaling	2.32	0.288	0	11/125 (9%)	0/125 (0%)	25/125 (20%)	89/125 (71%)	ADCY1,ADCY2,ADCY7,ADCY8,AGTR1,CCR4,CNR1,DRD4,GABBR2,GNAI2,GNB1,GNB1L,GNG10,GNG12,GNG4,GNG5,GRM3,GRM4,GRM7,GRM8,HTR1B,LPAR1,MAPK1,PRKAR2B,PTGER3,RASD1,RASD2,RGS12,RGS14,RGS4,RGS7,RRAS2,SHC1,STAT3,TBXA2R,XCR1
IGF-1 Signaling	2.31	0.298	0.894	13/104 (13%)	0/104 (0%)	18/104 (17%)	73/104 (70%)	AKT3,CASP9,CCN1,CCN2,FOXO3,GRB10,IGFBP4,IGFBP5,IGFBP7,MAPK1,NEDD4,PIK3C2G,PIK3C3,PIK3CA,PIK3CD,PIK3R1,PIK3R2,PIK3R3,PIK3R5,PIK3R6,PRKAR2B,PTPN11,RASD1,RASD2,RRAS2,SHC1,SOCS3,SOCS4,STAT3,YWHAE,YWHAG
Parkinson's Signaling	2.31	0.5	#NUM!	2/16 (13%)	0/16 (0%)	6/16 (38%)	8/16 (50%)	CASP3,CASP9,GPR37,MAPK1,PRKN,SEPTIN5,SNCA,UCHL1
Apelin Pancreas Signaling Pathway	2.3	0.364	0	8/44 (18%)	0/44 (0%)	8/44 (18%)	28/44 (64%)	ERN1,MAPK10,NFKB1,PDE3B,PIK3C2G,PIK3C3,PIK3CA,PIK3CD,PIK3R1,PIK3R2,PIK3R3,PIK3R5,PIK3R6,PRKAB1,PRKAB2,PRKAR2B
Glutamate Degradation III (via 4-aminobutyrate)	2.26	0.8	2	0/5 (0%)	0/5 (0%)	4/5 (80%)	1/5 (20%)	ABAT,ALDH5A1,GAD1,GAD2
UVB-Induced MAPK Signaling	2.26	0.346	0	9/52 (17%)	0/52 (0%)	9/52 (17%)	34/52 (65%)	MAPK1,MAPK10,PIK3C2G,PIK3C3,PIK3CA,PIK3CD,PIK3R1,PIK3R2,PIK3R3,PIK3R5,PIK3R6,PRKCA,PRKCB,PRKCD,PRKCE,PRKCH,PRKD3,RPS6KA5
Ovarian Cancer Signaling	2.25	0.281	0.728	16/139 (12%)	0/139 (0%)	23/139 (17%)	100/139 (72%)	ABL1,AKT3,APC,BCL2,BRCA1,BRCA2,CCND1,DVL1,E2F1,EGF,FZD3,FZD4,FZD9,GJA1,LEF1,MAPK1,MMP2,PDGFC,PIK3C2G,PIK3C3,PIK3CA,PIK3CD,PIK3R1,PIK3R2,PIK3R3,PIK3R5,PIK3R6,PRKAR2B,PTGS1,PTGS2,RAD51,RASD1,RASD2,RRAS2,SMO,SUV39H1,TCF7L2,WNT3A,WNT7B
Superpathway of Methionine Degradation	2.25	0.378	1.604	4/37 (11%)	0/37 (0%)	10/37 (27%)	23/37 (62%)	AHCY,AHCYL1,AHCYL2,BHMT,CDO1,CTH,EHMT1,GOT1,GOT2,MAT1A,MTR,NSUN4,PCCA,PRMT8
Neurotrophin/TRK Signaling	2.24	0.316	-0.229	9/76 (12%)	0/76 (0%)	15/76 (20%)	52/76 (68%)	CREB1,CREB5,FRS2,GAB1,MAPK1,NTRK2,PIK3C2G,PIK3C3,PIK3CA,PIK3CD,PIK3R1,PIK3R2,PIK3R3,PIK3R5,PIK3R6,PLCG1,PTPN11,RASD1,RASD2,RPS6KA1,RRAS2,SHC1,SORCS1,SPRY2
B Cell Activating Factor Signaling	2.22	0.366	-2.496	13/41 (32%)	0/41 (0%)	2/41 (5%)	26/41 (63%)	IKBKB,IKBKE,MAP3K1,MAPK1,MAPK10,NFAT5,NFATC2,NFATC3,NFKB1,NFKBIA,NFKBIE,TNFRSF13B,TRAF1,TRAF3,TRAF5
ATM Signaling	2.22	0.299	-0.408	16/97 (16%)	0/97 (0%)	13/97 (13%)	68/97 (70%)	ABL1,ATR,BLM,BRCA1,CCNB2,CDK1,CDK2,CHEK1,CHEK2,CREB1,CREB5,GADD45B,GADD45G,HP1BP3,MAPK10,MDM4,NBN,NFKBIA,PPM1D,PPM1J,PPP2CB,PPP2R2B,PPP2R2C,PPP2R3B,PTPA,RAD51,RNF8,SUV39H1,TP73
Regulation Of The Epithelial Mesenchymal Transition By Growth Factors Pathway	2.21	0.266	1.605	19/188 (10%)	0/188 (0%)	31/188 (16%)	138/188 (73%)	AKT3,CD40LG,CDH12,DOCK10,EGF,ESRP2,ETS1,FGF1,FGF13,FGF22,FGFR3,FGFRL1,FOXC2,FRS2,GAB1,HGF,ID2,IKBKB,IKBKE,MAP3K1,MAPK1,MAPK10,MET,MMP2,NFKB1,PARD6B,PDGFC,PIK3C2G,PIK3C3,PIK3CA,PIK3CD,PIK3R1,PIK3R2,PIK3R3,PIK3R5,PIK3R6,PTPN11,RASD1,RASD2,RRAS2,SHC1,SMURF1,STAT3,TAB1,TNFRSF11B,TNFSF11,TNFSF8,VIM,WWTR1,ZEB2
T Cell Exhaustion Signaling Pathway	2.2	0.269	0.16	25/175 (14%)	0/175 (0%)	22/175 (13%)	128/175 (73%)	ACVR1B,ACVR1C,AKT3,BATF,CD274,CD28,EOMES,HLA-A,HLA-DPB1,HLA-DRA,IL12RB2,IRF4,LAG3,MAPK1,MAPK10,NFAT5,NFATC2,NFATC3,PDCD1,PDK1,PIK3C2G,PIK3C3,PIK3CA,PIK3CD,PIK3R1,PIK3R2,PIK3R3,PIK3R5,PIK3R6,PLCG1,PLCG2,PPM1J,PPP2CB,PPP2R2B,PPP2R2C,PPP2R3B,PRDM1,PTPA,PTPN11,PTPN6,RASD1,RASD2,RRAS2,STAT1,STAT3,STAT4,ZAP70
Regulation of IL-2 Expression in Activated and Anergic T Lymphocytes	2.19	0.303	#NUM!	20/89 (22%)	0/89 (0%)	7/89 (8%)	62/89 (70%)	CAMK4,CARD11,CD247,CD28,CD3D,CD3E,CHP1,IKBKB,IKBKE,MALT1,MAP3K1,MAPK1,MAPK10,NFAT5,NFATC2,NFATC3,NFKB1,NFKBIA,NFKBIE,PLCG1,PLCG2,PPP3CA,RASD1,RASD2,RRAS2,VAV3,ZAP70
HIPPO signaling	2.18	0.306	-2.524	2/85 (2%)	0/85 (0%)	24/85 (28%)	59/85 (69%)	AMOT,DLG1,DLG3,DLG5,LLGL1,MOB1A,NF2,PARD3,PATJ,PPM1J,PPP1CB,PPP1R7,PPP2CB,PPP2R2B,PPP2R2C,PPP2R3B,PTPA,RASSF1,TEAD1,TEAD4,TJP2,TP53BP2,WWC1,WWTR1,YWHAE,YWHAG
IL-4 Signaling	2.18	0.306	#NUM!	16/85 (19%)	0/85 (0%)	10/85 (12%)	59/85 (69%)	AKT3,HLA-A,HLA-DRA,IL2RG,INPP5B,INPP5D,INPP5J,IRF4,NFAT5,NFATC2,NFATC3,PIK3C2G,PIK3C3,PIK3CA,PIK3CD,PIK3R1,PIK3R2,PIK3R3,PIK3R5,PIK3R6,PTPN6,RASD1,RASD2,RRAS2,SHC1,SYNJ1
Fatty Acid α-oxidation	2.16	0.45	1.667	2/20 (10%)	0/20 (0%)	7/20 (35%)	11/20 (55%)	ALDH1A1,ALDH1A2,ALDH3A2,ALDH3B1,ALDH4A1,ALDH9A1,BCO2,PTGS2,TMLHE
SAPK/JNK Signaling	2.16	0.294	0.192	15/102 (15%)	0/102 (0%)	15/102 (15%)	72/102 (71%)	DUSP10,GAB1,GNB1,GNG5,MAP3K1,MAP3K13,MAP3K3,MAP3K4,MAP3K9,MAP4K4,MAPK10,MAPK8IP1,NFATC3,PIK3C2G,PIK3C3,PIK3CA,PIK3CD,PIK3R1,PIK3R2,PIK3R3,PIK3R5,PIK3R6,RAC2,RAC3,RASD1,RASD2,RRAS2,SHC1,TAB1,TRADD
Colorectal Cancer Metastasis Signaling	2.13	0.253	2.219	23/253 (9%)	0/253 (0%)	41/253 (16%)	189/253 (75%)	ADCY1,ADCY2,ADCY7,ADCY8,AKT3,APC,BCL2L1,CASP3,CASP9,CCND1,DVL1,EGF,FNBP1,FZD3,FZD4,FZD9,GNB1,GNB1L,GNG10,GNG12,GNG4,GNG5,GRK2,IL6ST,LEF1,LRP1,LRP6,MAPK1,MAPK10,MMP16,MMP2,MYC,NFKB1,PDGFC,PIK3C2G,PIK3C3,PIK3CA,PIK3CD,PIK3R1,PIK3R2,PIK3R3,PIK3R5,PIK3R6,PRKAR2B,PTGER3,PTGS2,RAC2,RAC3,RASD1,RASD2,RHOB,RHOBTB1,RHOF,RHOU,RND2,RRAS2,SMO,STAT1,STAT3,TCF7L2,TLR3,TLR7,WNT3A,WNT7B
Estrogen-Dependent Breast Cancer Signaling	2.08	0.311	0.243	9/74 (12%)	0/74 (0%)	14/74 (19%)	51/74 (69%)	AKT3,CCND1,CREB1,CREB5,ESR1,HSD17B1,HSD17B11,HSD17B12,HSD17B4,MAPK1,NFKB1,PIK3C2G,PIK3C3,PIK3CA,PIK3CD,PIK3R1,PIK3R2,PIK3R3,PIK3R5,PIK3R6,RASD1,RASD2,RRAS2
DNA Double-Strand Break Repair by Homologous Recombination	2.07	0.5	#NUM!	5/14 (36%)	0/14 (0%)	2/14 (14%)	7/14 (50%)	ABL1,BRCA1,BRCA2,GEN1,LIG1,NBN,RAD51
Ketogenesis	2.05	0.545	1.633	1/11 (9%)	0/11 (0%)	5/11 (45%)	5/11 (45%)	BDH1,HADHA,HMGCL,HMGCLL1,HMGCS1,HMGCS2
Th1 Pathway	2.04	0.281	-1.826	24/121 (20%)	0/121 (0%)	10/121 (8%)	87/121 (72%)	CD247,CD274,CD28,CD3D,CD3E,CD4,CD40,CD40LG,GATA3,HLA-A,HLA-DPB1,HLA-DRA,IL12RB2,ITGB2,NFATC2,NFATC3,NFIL3,NFKB1,NOTCH1,PIK3C2G,PIK3C3,PIK3CA,PIK3CD,PIK3R1,PIK3R2,PIK3R3,PIK3R5,PIK3R6,RUNX3,SOCS3,STAT1,STAT3,STAT4,TNFSF11
Dendritic Cell Maturation	2.03	0.262	-0.729	27/183 (15%)	0/183 (0%)	21/183 (11%)	135/183 (74%)	AKT3,CCR7,CD40,CD40LG,CD83,COL18A1,COL1A2,COL3A1,CREB1,CREB5,FSCN1,HLA-A,HLA-DRA,IKBKB,IKBKE,IRF8,MAPK1,MAPK10,NFKB1,NFKBIA,NFKBIE,PDIA3,PIK3C2G,PIK3C3,PIK3CA,PIK3CD,PIK3R1,PIK3R2,PIK3R3,PIK3R5,PIK3R6,PLCB1,PLCB2,PLCD1,PLCD3,PLCD4,PLCE1,PLCG1,PLCG2,PLCH1,PLCH2,PLCL2,PLCZ1,STAT1,STAT4,TAB1,TLR3,TNFRSF11B
IL-15 Signaling	2.01	0.307	0.209	11/75 (15%)	0/75 (0%)	12/75 (16%)	52/75 (69%)	AKT3,BCL2L1,GNB1L,IL2RG,MAPK1,MYC,NFKB1,PIK3C2G,PIK3C3,PIK3CA,PIK3CD,PIK3R1,PIK3R2,PIK3R3,PIK3R5,PIK3R6,RAC3,RASD1,RASD2,RRAS2,SHC1,STAT3,SYK
Dermatan Sulfate Biosynthesis	1.98	0.322	0.688	8/59 (14%)	0/59 (0%)	11/59 (19%)	40/59 (68%)	B3GAT1,B3GAT2,CHPF2,CHST1,CHST12,CHST3,CHSY3,CSGALNACT1,DSE,HS3ST5,HS3ST6,NDST2,NDST3,NDST4,SULT1B1,Sult1d1,SULT4A1,XYLT1,XYLT2
Ceramide Signaling	1.97	0.295	0.209	9/88 (10%)	0/88 (0%)	17/88 (19%)	62/88 (70%)	AKT3,BCL2,MAP3K1,NFKB1,NSMAF,PIK3C2G,PIK3C3,PIK3CA,PIK3CD,PIK3R1,PIK3R2,PIK3R3,PIK3R5,PIK3R6,PPM1J,PPP2CB,PPP2R2B,PPP2R2C,PPP2R3B,PTPA,RASD1,RASD2,RRAS2,S1PR2,S1PR4,TNFRSF11B
TR/RXR Activation	1.96	0.298	#NUM!	8/84 (10%)	0/84 (0%)	17/84 (20%)	59/84 (70%)	AKT3,CAMK4,DIO2,F10,G6PC,HIF1A,ME1,NCOA4,PDE3B,PIK3C2G,PIK3C3,PIK3CA,PIK3CD,PIK3R1,PIK3R2,PIK3R3,PIK3R5,PIK3R6,PPARGC1A,SLC16A3,SLC2A1,SYT12,SYT2,THRB,TSHB
VEGF Family Ligand-Receptor Interactions	1.96	0.298	-1.043	14/84 (17%)	0/84 (0%)	11/84 (13%)	59/84 (70%)	AKT3,FLT4,MAPK1,PIK3C2G,PIK3C3,PIK3CA,PIK3CD,PIK3R1,PIK3R2,PIK3R3,PIK3R5,PIK3R6,PLA2G10,PLCG1,PLCG2,PRKCA,PRKCB,PRKCD,PRKCE,PRKCH,PRKD3,RASD1,RASD2,RRAS2,SHC1
Chemokine Signaling	1.95	0.3	0	9/80 (11%)	0/80 (0%)	15/80 (19%)	56/80 (70%)	CAMK2A,CAMK2B,CAMK2G,CAMK4,CCL4,CXCR4,GNAI2,GNAQ,LIMK2,MAPK1,MPRIP,NOX1,PIK3C2G,PLCB1,PLCB2,PLCG1,PLCG2,PPP1CB,PRKCA,PRKCB,PTK2B,RASD1,RASD2,RRAS2
Th2 Pathway	1.94	0.272	-0.962	31/136 (23%)	0/136 (0%)	6/136 (4%)	99/136 (73%)	ACVR1B,ACVR1C,CCR4,CCR8,CD247,CD28,CD3D,CD3E,CD4,CD40,CXCR4,GATA3,GFI1,HAVCR1,HLA-A,HLA-DPB1,HLA-DRA,IKZF1,IL12RB2,IL2RG,ITGB2,NFATC2,NFKB1,NOTCH1,PIK3C2G,PIK3C3,PIK3CA,PIK3CD,PIK3R1,PIK3R2,PIK3R3,PIK3R5,PIK3R6,RUNX3,SOCS3,STAT4,TIMD4
Ephrin B Signaling	1.92	0.306	1.291	9/72 (13%)	0/72 (0%)	13/72 (18%)	50/72 (69%)	CAP1,CFL2,CXCR4,GNA11,GNAI2,GNAL,GNAO1,GNAQ,GNB1,GNB1L,GNG10,GNG12,GNG4,GNG5,ITSN1,ITSN2,KALRN,MAPK1,RAC2,RAC3,RGS3,VAV3
Role of NANOG in Mammalian Embryonic Stem Cell Pluripotency	1.91	0.277	1.414	9/119 (8%)	0/119 (0%)	24/119 (20%)	86/119 (72%)	AKT3,APC,BMP4,BMP5,BMP6,BMPR1A,BMPR1B,DVL1,FZD3,FZD4,FZD9,GAB1,IL6ST,MAPK1,PIK3C2G,PIK3C3,PIK3CA,PIK3CD,PIK3R1,PIK3R2,PIK3R3,PIK3R5,PIK3R6,RASD1,RASD2,RRAS2,SHC1,SMO,SOX2,STAT3,TBXT,WNT3A,WNT7B
Acute Myeloid Leukemia Signaling	1.91	0.292	-0.447	14/89 (16%)	0/89 (0%)	12/89 (13%)	63/89 (71%)	AKT3,CCND1,FLT3,IDH1,JUP,KIT,LEF1,MAPK1,MYC,NFKB1,PIK3C2G,PIK3C3,PIK3CA,PIK3CD,PIK3R1,PIK3R2,PIK3R3,PIK3R5,PIK3R6,PIM1,RARA,RASD1,RASD2,RRAS2,STAT3,TCF7L2
IL-17A Signaling in Airway Cells	1.91	0.312	0.447	11/64 (17%)	0/64 (0%)	9/64 (14%)	44/64 (69%)	AKT3,IKBKB,IKBKE,IL17RA,MAPK1,MAPK10,NFKB1,NFKBIA,NFKBIE,PIK3C2G,PIK3C3,PIK3CA,PIK3CD,PIK3R1,PIK3R2,PIK3R3,PIK3R5,PIK3R6,STAT3,TRAF3IP2
Chondroitin Sulfate Biosynthesis	1.9	0.321	0.943	7/56 (13%)	0/56 (0%)	11/56 (20%)	38/56 (68%)	B3GAT1,B3GAT2,CHPF2,CHST1,CHST12,CHST3,CHSY3,CSGALNACT1,HS3ST5,HS3ST6,NDST2,NDST3,NDST4,SULT1B1,Sult1d1,SULT4A1,XYLT1,XYLT2
Iron homeostasis signaling pathway	1.89	0.27	#NUM!	10/137 (7%)	0/137 (0%)	27/137 (20%)	100/137 (73%)	ABCB10,ACO1,ACO2,ARNT,ATP6V0A4,ATP6V0C,ATP6V1A,ATP6V1C2,ATP6V1D,ATP6V1E1,ATP6V1G3,ATP6V1H,BMP4,BMP5,BMP6,BMPR1A,BMPR1B,CIAO3,CP,CYBRD1,EGF,EPAS1,HEPH,HIF1A,ISCU,LRP1,MAPK1,MMS19,NUBP1,NUBP2,SLC40A1,SLC46A1,SLC48A1,STAT3,STEAP3,TF,TFRC
Role of p14/p19ARF in Tumor Suppression	1.88	0.379	0	6/29 (21%)	0/29 (0%)	5/29 (17%)	18/29 (62%)	E2F1,NPM1,PIK3C2G,PIK3C3,PIK3CA,PIK3CD,PIK3R1,PIK3R2,PIK3R3,PIK3R5,PIK3R6
Arginine Biosynthesis IV	1.86	0.667	1	1/6 (17%)	0/6 (0%)	3/6 (50%)	2/6 (33%)	ASL,ASS1,GLUD1,OAT
Urea Cycle	1.86	0.667	2	0/6 (0%)	0/6 (0%)	4/6 (67%)	2/6 (33%)	ARG2,ASL,ASS1,CPS1
Glycine Cleavage Complex	1.86	0.667	1	1/6 (17%)	0/6 (0%)	3/6 (50%)	2/6 (33%)	GCSH,GLDC,OCA2,TBXT
Pyrimidine Deoxyribonucleotides De Novo Biosynthesis I	1.85	0.409	1	3/22 (14%)	0/22 (0%)	6/22 (27%)	13/22 (59%)	AK1,AK4,AK5,AK8,NME2,NME5,RRM1,RRM2,TYMS
White Adipose Tissue Browning Pathway	1.84	0.271	4.226	4/129 (3%)	0/129 (0%)	31/129 (24%)	94/129 (73%)	ADCY1,ADCY2,ADCY7,ADCY8,CACNA1B,CACNA1C,CACNA1D,CACNA1E,CACNA1G,CACNA1I,CACNA2D3,CACNB2,CACNB4,CACNG2,CACNG3,CACNG5,CAMKK2,CREB1,CREB5,DIO2,FGFR3,FGFRL1,FNDC5,FOXC2,Gucy1b2,MAPK1,PPARGC1A,PRDM16,PRKAB1,PRKAB2,PRKAR2B,PRKG2,RARA,RUNX1T1,THRB
Regulation of the Epithelial-Mesenchymal Transition Pathway	1.84	0.255	#NUM!	14/192 (7%)	0/192 (0%)	35/192 (18%)	143/192 (74%)	AKT3,APC,CDH12,DVL1,EGF,ESRP2,ETS1,FGF1,FGF13,FGF22,FGFR3,FGFRL1,FOXC2,FRS2,FZD3,FZD4,FZD9,GAB1,HGF,HIF1A,ID2,LEF1,MAML1,MAPK1,MET,MMP2,NFKB1,NOTCH1,PARD6B,PIK3C2G,PIK3C3,PIK3CA,PIK3CD,PIK3R1,PIK3R2,PIK3R3,PIK3R5,PIK3R6,PTPN11,RASD1,RASD2,RRAS2,SMO,SMURF1,STAT3,TCF7L2,WNT3A,WNT7B,ZEB2
Guanosine Nucleotides Degradation III	1.83	0.5	2.449	0/12 (0%)	0/12 (0%)	6/12 (50%)	6/12 (50%)	GDA,NT5C1A,NT5C2,NT5C3B,NT5E,XDH
IL-2 Signaling	1.82	0.311	-0.243	9/61 (15%)	0/61 (0%)	10/61 (16%)	42/61 (69%)	AKT3,IL2RG,MAPK1,PIK3C2G,PIK3C3,PIK3CA,PIK3CD,PIK3R1,PIK3R2,PIK3R3,PIK3R5,PIK3R6,PTK2B,PTPN11,RASD1,RASD2,RRAS2,SHC1,SYK
Mechanisms of Viral Exit from Host Cells	1.82	0.341	#NUM!	11/41 (27%)	0/41 (0%)	3/41 (7%)	27/41 (66%)	ACTA1,ACTA2,ACTB,ACTG2,NEDD4,PRKCA,PRKCB,PRKCD,PRKCE,PRKCH,PRKD3,SH3GL1,SH3GL2,VPS25
Apelin Adipocyte Signaling Pathway	1.81	0.293	0.626	9/82 (11%)	0/82 (0%)	15/82 (18%)	58/82 (71%)	ADCY1,ADCY2,ADCY7,ADCY8,CLIC2,CYBB,GNA11,GNAI2,GPX1,GPX3,HIF1A,MAPK1,MAPK10,MAPK6,MGST1,NCF1,NOX1,NOX3,PPARGC1A,PRDX6,PRKAB1,PRKAB2,PRKAR2B,SOD1
NAD Salvage Pathway II	1.79	0.385	0.632	4/26 (15%)	0/26 (0%)	6/26 (23%)	16/26 (62%)	ACP6,NMNAT1,NMNAT2,NMRK1,NMRK2,NT5C1A,NT5C2,NT5C3B,NT5E,PXYLP1
IL-1 Signaling	1.78	0.286	-1.508	11/91 (12%)	0/91 (0%)	15/91 (16%)	65/91 (71%)	ADCY1,ADCY2,ADCY7,ADCY8,GNA11,GNAI2,GNAL,GNAO1,GNAQ,GNB1,GNB1L,GNG10,GNG12,GNG4,GNG5,IKBKB,IKBKE,MAP3K1,MAPK1,MAPK10,NFKB1,NFKBIA,NFKBIE,PRKAR2B,TAB1,TOLLIP
[truncated: 382 more rows]
